# Supplementary material for: Identification of U2AF(35)-dependent exons by RNA-Seq reveals a link between 3′ splice-site organization and activity of U2AF-related proteins
Source: Nucleic Acids Res. 2015 Mar 16;43(7):3747–63. doi: 10.1093/nar/gkv194 (PMC4402522; doi:10.1093/nar/gkv194)
Supplement: SUPPLEMENTARY DATA [file supp_gkv194_nar-00200-a-2015-File004.xlsx]

## Sheet: Table list
List of Supplementary Tables
Table/Worksheet	Title
S1	Description of samples for RNA-Seq
S2	DEXSeq-detected differential exon usage. A, Summary of DEXSeq- and MISO-detected events. B, Differentially used exons in ab- cultures versus controls detected by DEXSeq, C, Pair-wise comparisons of DEXSeq-detected exons in a-, b- and ab- cultures and in controls
S3	Cufflinks-detected differential gene expression
S4	PCR primers
S5	Start, terminal and internal exons in depletion experiments
S6	List of APA sites influenced by U2AF35 depletion
S7	Alternative 3' splice sites influenced by U2AF35 depletion
S8	Alternative 5' splice sites influenced by U2AF35 depletion
S9	Shapiro and Senapathy scores of alternative 3’ and 5' splice sites affected by U2AF35 depletion
S10	Internal exons influenced by U2AF35 depletion
S11	Differentially expressed exons between a- and b- cultures in samples depleted of rRNA

## Sheet: S1
Description of samples for RNA-Seq
Sample number	Depletion	Replicate	Library preparation	Total reads	Mapped reads
201	ab-	1	poly(A) selection	71997266	67746694
202	ab-	2	poly(A) selection	73066622	68791493
203	a-	1	poly(A) selection	68710962	64373203
204	a-	2	poly(A) selection	71148044	66826986
205	b-	1	poly(A) selection	65551902	62062511
206	b-	2	poly(A) selection	70707318	65797232
207	control	1	poly(A) selection	68382454	64114620
208	control	2	poly(A) selection	76839596	71038554
241	a-	1	rRNA depletion	99400914	64176831
242	b-	1	rRNA depletion	95775200	61335955
243	control	1	rRNA depletion	93637670	58560947
244	SSOa-	1	rRNA depletion	102495970	56577790
245	SSOb-	1	rRNA depletion	94439338	48017027
246	a-	2	rRNA depletion	89937626	57316617
247	b-	2	rRNA depletion	88724794	52651059
248	control	2	rRNA depletion	98663920	55433043

## Sheet: S2a
Summary of DEXSeq- and MISO-detected events
DEXSeq	Total
ab- vs a-	515
ab- vs b-	1388
ab- vs ctr	1057
a- vs b-	375
a- vs ctr	260
b- vs ctr	84
MISO	Total	Alternative 3' splice site	Alternative 5' splice site	Mutually exclusive exons	Retained introns	Skipped exons
ab- vs a-	937	137	46	67	127	560
ab- vs b-	1797	196	86	142	344	1029
ab- vs ctr	1705	202	104	127	255	1017
a- vs b-	589	0	37	68	144	340
a- vs ctr	558	57	50	43	78	330
b- vs ctr	198	19	17	34	65	63

## Sheet: S2b
Differentially used exons in ab- cultures versus controls detected by DEXSeq
Gene	Chromosome	Strand	ExonID	Location (hg19)	Size (nt)	Dispersion	P-value	Q-value	log2-fold	Treatment caused exon to go
ABCA7	chr19	+	E035	chr19:1057313-1057428	116	0.0148824	7.63808e-05	0.0161225	0.492126	Down
ABCC10	chr6	+	E003	chr6:43399489-43399879	391	0.0130306	0	0	-1.39227	Up
ABCC5	chr3	-	E026	chr3:183701541-183702682	1142	0.00259977	2.33147e-14	3.96531e-11	-0.296264	Up
ABI1	chr10	-	E010	chr10:27060004-27060018	15	0.040701	6.77554e-11	6.79074e-08	-1.79199	Up
ABR	chr17	-	E022	chr17:1012174-1012324	151	0.0537123	0.00012493	0.0239856	-0.904145	Up
ACCN2	chr12	+	E010	chr12:50474373-50474510	138	0.0601878	0.000243708	0.0407901	-0.918617	Up
ACIN1	chr14	-	E014	chr14:23540334-23540395	62	0.00802191	3.77514e-06	0.00127384	0.39775	Down
ACO2	chr22	+	E018	chr22:41924483-41924993	511	0.00238861	4.12038e-05	0.00974407	-0.161052	Up
ACOX1	chr17	-	E013	chr17:73969706-73969866	161	0.0464865	1.73956e-06	0.000648011	1.08652	Down
ADA	chr20	-	E004	chr20:43251229-43251293	65	0.0371764	4.32037e-07	0.000187487	1.21475	Down
ADAL	chr15	+	E014	chr15:43643949-43646096	2148	0.0075442	4.1984e-06	0.00139983	0.3344	Down
ADAT3	chr19	+	E003	chr19:1911889-1913446	1558	0.00467054	0	0	-0.667454	Up
ADAT3	chr19	+	E009	chr19:1924107-1926012	1906	0.00192113	3.05196e-05	0.00760177	0.118446	Down
ADCY3	chr2	-	E003	chr2:25044386-25044509	124	0.00915634	0.000218488	0.037458	-0.332656	Up
ADCY3	chr2	-	E001	chr2:25042039-25042983	945	0.00259484	0.000110635	0.0216106	-0.149322	Up
ADD1	chr4	+	E016	chr4:2928369-2928402	34	0.0289514	4.08832e-05	0.00969549	-0.731386	Up
ADD3	chr10	+	E015	chr10:111892063-111892158	96	0.0170286	0.000237145	0.0398501	0.519753	Down
AGAP1	chr2	+	E019	chr2:237032563-237040444	7882	0.00189702	0.000165311	0.0301239	0.0924656	Down
AGAP3	chr7	+	E009	chr7:150819812-150820725	914	0.00743473	0	0	1.34942	Down
AHCTF1	chr1	-	E003	chr1:247007097-247007230	134	0.00888514	3.54642e-05	0.00866669	0.37532	Down
AHRR	chr5	+	E018	chr5:433968-438405	4438	0.00341986	2.98734e-06	0.00104141	-0.183143	Up
AK2	chr1	-	E001	chr1:33473541-33476434	2894	0.00330001	2.36097e-11	2.56473e-08	-0.203026	Up
AK2	chr1	-	E002	chr1:33476826-33478807	1982	0.00337183	3.99292e-12	4.8368e-09	0.275494	Down
ALDH16A1	chr19	+	E003	chr19:49962217-49962343	127	0.0146755	0.000268302	0.0439454	0.427697	Down
ALG9	chr11	-	E001	chr11:111652919-111657244	4326	0.00925551	2.66327e-07	0.000120872	0.356995	Down
AMPD2	chr1	+	E005	chr1:110168056-110168283	228	0.091438	2.1572e-05	0.00571645	-1.49695	Up
AMPD2	chr1	+	E002	chr1:110163276-110163888	613	0.0176292	0.000177848	0.0318569	-0.49163	Up
AMZ2P1	chr17	-	E004	chr17:62969360-62969635	276	0.0178993	3.8572e-05	0.00922533	0.524764	Down
ANK3	chr10	-	E009	chr10:61828395-61836206	7812	0.0173421	0	0	-2.11588	Up
ANKHD1	chr5	+	E005	chr5:139819704-139819851	148	0.00685558	9.35146e-05	0.0188121	-0.307116	Up
ANKHD1	chr5	+	E007	chr5:139825327-139825560	234	0.00549368	0.000312143	0.0496673	-0.250493	Up
ANKHD1	chr5	+	E031	chr5:139907769-139909381	1613	0.00179186	3.20663e-05	0.00792837	0.130263	Down
ANKRA2	chr5	-	E008	chr5:72858418-72858810	393	0.00642341	0.000115449	0.0223951	-0.260818	Up
ANKRD10	chr13	-	E003	chr13:111545375-111545610	236	0.00476849	5.21177e-05	0.0117633	0.218042	Down
ANKRD36B	chr2	-	E001	chr2:98121261-98122898	1638	0.0162547	4.14505e-05	0.00977594	0.404788	Down
ANKRD36B	chr2	-	E002	chr2:98123499-98123528	30	0.0497268	0.000189389	0.0336734	0.944336	Down
ANKS6	chr9	-	E014	chr9:101552386-101552888	503	0.00722514	4.45331e-09	2.9521e-06	-0.453823	Up
ANKS6	chr9	-	E001	chr9:101494291-101498905	4615	0.00228668	5.29743e-10	4.35105e-07	0.19905	Down
ANP32A	chr15	-	E001	chr15:69070875-69072481	1607	0.00100751	1.18193e-08	7.2105e-06	-0.0869688	Up
ANTXR1	chr2	+	E013	chr2:69372458-69373496	1039	0.0164664	1.67644e-13	2.49799e-10	-0.960901	Up
ANTXR1	chr2	+	E020	chr2:69472357-69476459	4103	0.00374813	4.02051e-07	0.000175379	0.182246	Down
AP1G1	chr16	-	E019	chr16:71800342-71800348	7	0.0312535	0.000183132	0.0326387	-0.694479	Up
AP1S2	chrX	-	E001	chrX:15843929-15845495	1567	0.00732765	0.000135465	0.0255422	-0.198306	Up
APC2	chr19	+	E015	chr19:1465154-1473243	8090	0.0243987	5.38909e-05	0.0120825	-0.427568	Up
APH1A	chr1	-	E002	chr1:150238595-150238932	338	0.00250674	0.000133465	0.0251933	-0.1539	Up
APLP2	chr11	+	E009	chr11:129993507-129993674	168	0.00415111	1.1842e-05	0.00341425	0.258655	Down
APPL2	chr12	-	E003	chr12:105570654-105570794	141	0.0215954	4.74219e-05	0.0109081	0.620073	Down
ARAF	chrX	+	E008	chrX:47424750-47425373	624	0.0109836	1.96178e-08	1.14297e-05	-0.578362	Up
ARFGAP2	chr11	-	E011	chr11:47195310-47195391	82	0.0145044	0.000244943	0.0409154	0.445604	Down
ARHGAP17	chr16	-	E004	chr16:24950685-24950918	234	0.0250427	2.19925e-06	0.00080326	0.659462	Down
ARHGAP31	chr3	+	E010	chr3:119120669-119121244	576	0.0193317	1.69695e-09	1.22105e-06	-0.828944	Up
ARHGEF18	chr19	+	E002	chr19:7504574-7505229	656	0.0664859	7.71559e-06	0.00235349	-1.04346	Up
ARHGEF25	chr12	+	E010	chr12:58007799-58007902	104	0.00883576	7.84544e-05	0.0164413	0.350341	Down
ARMC10	chr7	+	E005	chr7:102732924-102733100	177	0.0109711	9.13122e-05	0.0185605	0.387497	Down
ARMC8	chr3	+	E002	chr3:137907243-137907296	54	0.0374006	5.73561e-07	0.000238064	-1.08486	Up
ARMCX4	chrX	+	E013	chrX:100744303-100750798	6496	0.0035565	4.14468e-10	3.52459e-07	-0.219787	Up
ARMCX6	chrX	-	E002	chrX:100870751-100871661	911	0.00291689	8.21484e-11	8.0418e-08	-0.262504	Up
ARPC4	chr3	+	E029	chr3:9876778-9878040	1263	0.00438899	4.65498e-07	0.000199438	-0.297207	Up
ASCC3	chr6	-	E040	chr6:101304179-101307078	2900	0.00283967	1.40166e-12	1.82951e-09	-0.325204	Up
ASPH	chr8	-	E025	chr8:62575377-62578165	2789	0.0230912	6.40933e-07	0.000263859	-0.787213	Up
ASPH	chr8	-	E022	chr8:62559309-62559437	129	0.00944011	3.14925e-05	0.00780944	0.393344	Down
ASPH	chr8	-	E020	chr8:62556504-62556560	57	0.0127481	7.9155e-05	0.0165153	0.440626	Down
ASRGL1	chr11	+	E004	chr11:62123797-62123939	143	0.00847629	0.00012717	0.0243049	-0.31765	Up
ASRGL1	chr11	+	E008	chr11:62159551-62160887	1337	0.00437615	1.20903e-13	1.83399e-10	0.384801	Down
ASS1	chr9	+	E002	chr9:133325659-133325720	62	0.058955	3.66526e-06	0.00124174	-1.19738	Up
ATAT1	chr6	+	E014	chr6:30611306-30612448	1143	0.00595255	5.71105e-05	0.0126528	-0.229665	Up
ATAT1	chr6	+	E015	chr6:30613672-30613751	80	0.0558207	9.91886e-06	0.00291977	1.13702	Down
ATP2C1	chr3	+	E036	chr3:130734996-130735555	560	0.00595596	0.000107825	0.0211108	-0.285422	Up
ATP2C1	chr3	+	E035	chr3:130720189-130722046	1858	0.00211627	3.73776e-08	2.03674e-05	0.202238	Down
ATP5D	chr19	+	E005	chr19:1244440-1244735	296	0.00370608	7.49401e-14	1.19039e-10	-0.380118	Up
ATP5E	chr20	-	E008	chr20:57612246-57612335	90	0.00318583	1.42236e-06	0.000536981	0.233078	Down
ATP5G3	chr2	-	E002	chr2:176043131-176043784	654	0.00268657	0	0	-1.17933	Up
ATP5G3	chr2	-	E005	chr2:176046083-176046194	112	0.00122953	0.000199383	0.0351167	0.0799372	Down
ATP5L	chr11	+	E004	chr11:118279715-118280562	848	0.0017354	4.16761e-05	0.00980069	-0.115945	Up
ATP5SL	chr19	-	E002	chr19:41939177-41939339	163	0.0123488	7.85072e-05	0.0164413	0.416333	Down
ATP6V1C2	chr2	+	E014	chr2:10923300-10925236	1937	0.0238878	1.80246e-08	1.06116e-05	-0.338518	Up
ATPIF1	chr1	+	E004	chr1:28564272-28564347	76	0.0057764	2.51373e-07	0.000114703	-0.367841	Up
ATPIF1	chr1	+	E003	chr1:28562964-28564271	1308	0.00187438	9.82416e-11	9.56164e-08	-0.198619	Up
ATRN	chr20	+	E031	chr20:3627370-3631769	4400	0.00235075	1.58579e-05	0.0044134	0.14534	Down
ATRNL1	chr10	+	E029	chr10:117704169-117708496	4328	0.0304725	2.22613e-06	0.000811317	0.850554	Down
ATXN7L3	chr17	-	E008	chr17:42273448-42273468	21	0.0280184	9.82204e-07	0.000383714	-0.891006	Up
AUP1	chr2	-	E007	chr2:74755375-74755448	74	0.0048317	1.89178e-06	0.000701614	0.302862	Down
AZI2	chr3	-	E003	chr3:28373180-28373441	262	0.0220807	5.37037e-05	0.0120566	0.598935	Down
AZIN1	chr8	-	E011	chr8:103862227-103862372	146	0.0132166	3.68944e-10	3.18572e-07	0.739421	Down
B9D1	chr17	-	E011	chr17:19281172-19281495	324	0.0675263	0.000271815	0.0443482	-0.93654	Up
BACE1	chr11	-	E001	chr11:117156402-117160523	4122	0.00183514	0.000168583	0.030555	-0.0835876	Up
BACE1	chr11	-	E008	chr11:117165847-117165978	132	0.0356256	0.000211005	0.0367028	0.755744	Down
BAX	chr19	+	E007	chr19:49464172-49464519	348	0.00352046	0	0	-0.702439	Up
BAX	chr19	+	E003	chr19:49458944-49459090	147	0.00190295	2.61749e-06	0.000923951	0.15127	Down
BAZ2B	chr2	-	E028	chr2:160287374-160287667	294	0.0477	3.56252e-05	0.00869342	0.822684	Down
BBIP1	chr10	-	E001	chr10:112658488-112660284	1797	0.0173702	4.92265e-08	2.6147e-05	-0.398327	Up
BCAP29	chr7	+	E009	chr7:107258773-107263762	4990	0.00222609	8.60178e-05	0.0176412	0.116487	Down
BCAT2	chr19	-	E011	chr19:49311013-49311493	481	0.00881881	4.44878e-09	2.9521e-06	-0.5215	Up
BCCIP	chr10	+	E009	chr10:127529900-127531376	1477	0.00227242	0.000288044	0.0464114	0.134341	Down
BCKDHB	chr6	+	E011	chr6:81053530-81055691	2162	0.00235131	0.000164197	0.0300156	-0.127199	Up
BCL11A	chr2	-	E002	chr2:60684329-60687816	3488	0.00407213	2.46294e-08	1.40104e-05	0.26399	Down
BCL2L2	chr14	+	E005	chr14:23776969-23777408	440	0.00578762	0.000164538	0.0300156	0.266867	Down
BCLAF1	chr6	-	E003	chr6:136588167-136588313	147	0.00379063	1.71099e-05	0.00473056	0.237498	Down
BCOR	chrX	-	E012	chrX:39930890-39930943	54	0.0107892	0	0	0.974181	Down
BEX4	chrX	+	E003	chrX:102471077-102472128	1052	0.00657764	2.21206e-05	0.0058288	-0.175961	Up
BEX4	chrX	+	E002	chrX:102470610-102470692	83	0.00319349	1.60827e-12	2.05148e-09	0.304212	Down
BICD2	chr9	-	E002	chr9:95475744-95477534	1791	0.00519246	4.01642e-09	2.70509e-06	-0.383687	Up
BMP2	chr20	+	E003	chr20:6758892-6760910	2019	0.00159187	5.16441e-05	0.0117035	0.0672219	Down
BMP6	chr6	+	E007	chr6:7880427-7881961	1535	0.00279142	8.47635e-05	0.0174526	-0.0792496	Up
BRD2	chr6	+	E014	chr6:32946867-32946971	105	0.014409	1.77495e-07	8.34807e-05	0.62664	Down
BRD2	chr6	+	E006	chr6:32942798-32942889	92	0.0104603	7.83525e-11	7.71507e-08	0.659188	Down
BRWD1	chr21	-	E039	chr21:40668363-40670357	1995	0.0241399	3.50851e-06	0.00120316	0.481904	Down
BSCL2	chr11	-	E013	chr11:62474581-62474796	216	0.0175325	0.000207857	0.0363054	-0.484247	Up
BSCL2	chr11	-	E007	chr11:62459848-62459945	98	0.0120612	1.55779e-05	0.00435706	-0.46043	Up
BSCL2	chr11	-	E008	chr11:62460135-62460269	135	0.00974466	1.75112e-06	0.000650881	-0.453667	Up
BSCL2	chr11	-	E011	chr11:62472773-62473089	317	0.00741146	7.98837e-07	0.000317981	-0.402721	Up
BSCL2	chr11	-	E009	chr11:62462040-62462183	144	0.00964113	0.000276971	0.0450584	-0.343707	Up
BTF3L4	chr1	+	E006	chr1:52552384-52556388	4005	0.00264335	0.000290811	0.0467231	-0.0970641	Up
BUB3	chr10	+	E008	chr10:124923336-124924562	1227	0.00607785	1.70848e-09	1.22412e-06	0.285327	Down
C10orf76	chr10	-	E024	chr10:103793040-103793096	57	0.0348844	8.47874e-05	0.0174526	-0.726103	Up
C10orf76	chr10	-	E025	chr10:103799770-103799882	113	0.0291175	7.40741e-05	0.0157853	-0.665526	Up
C11orf1	chr11	+	E003	chr11:111753860-111753926	67	0.0186072	1.50205e-05	0.00422928	0.552328	Down
C11orf73	chr11	+	E006	chr11:86056136-86056240	105	0.0424528	7.35617e-08	3.73862e-05	1.23095	Down
C12orf23	chr12	+	E002	chr12:107350860-107350927	68	0.0172456	0.000218683	0.037458	0.47325	Down
C16orf53	chr16	+	E005	chr16:29831832-29833816	1985	0.00254836	1.59972e-10	1.47189e-07	-0.257764	Up
C16orf72	chr16	+	E004	chr16:9210525-9213555	3031	0.00314956	0.000150408	0.0278913	0.115696	Down
C17orf62	chr17	-	E010	chr17:80407603-80408130	528	0.00982335	0.000176791	0.031735	-0.348806	Up
C17orf76	chr17	+	E003	chr17:16342375-16342640	266	0.00540158	0	0	-0.754577	Up
C17orf76	chr17	+	E009	chr17:16342895-16342973	79	0.0027458	7.34205e-07	0.000295749	0.219628	Down
C19orf63	chr19	+	E007	chr19:50985118-50985204	87	0.0433521	6.65526e-06	0.00207134	0.98073	Down
C1orf124	chr1	+	E005	chr1:231487318-231488355	1038	0.0115062	7.38298e-13	1.02738e-09	-0.654028	Up
C1orf144	chr1	+	E004	chr1:16721533-16724640	3108	0.00251047	0.000128561	0.0245149	-0.0729231	Up
C1orf182	chr1	+	E001	chr1:156307105-156307340	236	0.0170816	5.54352e-10	4.44106e-07	0.611912	Down
C1orf43	chr1	-	E006	chr1:154192312-154192413	102	0.00865659	1.15274e-08	7.08376e-06	0.385419	Down
C1QTNF3	chr5	-	E008	chr5:34017963-34020691	2729	0.0258134	2.48816e-06	0.000889487	0.750366	Down
C21orf2	chr21	-	E001	chr21:45748827-45750209	1383	0.017425	2.18201e-05	0.00576767	-0.364646	Up
C22orf39	chr22	-	E002	chr22:19430673-19431913	1241	0.00448115	1.95992e-05	0.00532266	0.21834	Down
C3orf23	chr3	+	E005	chr3:44399709-44401294	1586	0.0123247	0	0	1.1884	Down
C4orf21	chr4	-	E023	chr4:113538596-113540846	2251	0.00341863	2.19228e-05	0.00578572	-0.193905	Up
C7orf55	chr7	+	E007	chr7:139056133-139056209	77	0.0380455	8.17901e-13	1.12882e-09	1.5814	Down
C8orf59	chr8	-	E005	chr8:86131552-86131589	38	0.0116081	0	0	-0.996004	Up
C8orf59	chr8	-	E006	chr8:86131590-86131592	3	0.0169414	4.94915e-12	5.95231e-09	-0.985306	Up
C8orf59	chr8	-	E001	chr8:86126288-86126860	573	0.00607899	3.53546e-05	0.00865247	0.250102	Down
C8orf59	chr8	-	E002	chr8:86127150-86127266	117	0.00734706	0	0	1.08569	Down
CALU	chr7	+	E002	chr7:128387607-128388421	815	0.00818991	4.78712e-11	4.91488e-08	-0.632388	Up
CAMTA1	chr1	+	E020	chr1:7804895-7805082	188	0.0299089	0.000198286	0.03496	-0.649474	Up
CAMTA1	chr1	+	E006	chr1:6947714-6948261	548	0.0058215	4.44664e-10	3.74356e-07	-0.420119	Up
CAMTA1	chr1	+	E002	chr1:6880241-6880310	70	0.0063555	2.46298e-08	1.40104e-05	0.404772	Down
CAND1	chr12	+	E015	chr12:67706386-67708388	2003	0.00123287	0.000216757	0.0372625	-0.0766042	Up
CAPN7	chr3	+	E017	chr3:15287033-15287178	146	0.0163601	3.35142e-06	0.00115873	0.516344	Down
CAPRIN1	chr11	+	E020	chr11:34120850-34124157	3308	0.001047	0.000138776	0.0260789	-0.0653068	Up
CAPRIN1	chr11	+	E019	chr11:34119309-34120607	1299	0.00381757	1.61063e-11	1.80796e-08	0.353461	Down
CARM1	chr19	+	E016	chr19:11032291-11033448	1158	0.00155761	5.31597e-06	0.00171473	-0.118358	Up
CBR3	chr21	-	E004	chr21:37518554-37518653	100	0.028606	0.000281035	0.0455436	-0.468061	Up
CBWD1	chr9	-	E005	chr9:134979-135030	52	0.030132	2.10783e-05	0.00563349	-0.798264	Up
CBWD1	chr9	-	E015	chr9:177723-177820	98	0.0193117	6.11733e-12	7.25364e-09	0.973546	Down
CCBL2	chr1	-	E014	chr1:89453935-89454034	100	0.0152542	4.77694e-06	0.00155938	0.566619	Down
CCDC50	chr3	+	E006	chr3:191092851-191093378	528	0.00955844	0	0	-1.17745	Up
CCDC90A	chr6	-	E001	chr6:13786781-13791096	4316	0.001601	2.7991e-05	0.00707711	-0.0951721	Up
CCNT2	chr2	+	E006	chr2:135703459-135703545	87	0.0306923	0.000103072	0.0203937	0.705677	Down
CCT3	chr1	-	E015	chr1:156307468-156307580	113	0.0255401	6.40808e-08	3.30973e-05	0.915288	Down
CD164	chr6	-	E004	chr6:109691614-109691670	57	0.00427565	0	0	0.501732	Down
CD46	chr1	+	E008	chr1:207941124-207941168	45	0.0124522	2.73801e-05	0.00695352	0.461173	Down
CD46	chr1	+	E007	chr1:207940952-207940996	45	0.0302523	0.000101223	0.0201223	0.670263	Down
CD46	chr1	+	E013	chr1:207963598-207963690	93	0.0115941	6.83897e-14	1.10724e-10	0.832891	Down
CD59	chr11	-	E008	chr11:33752970-33753014	45	0.0353783	5.45656e-08	2.86218e-05	1.06853	Down
CDC25A	chr3	-	E010	chr3:48222211-48222330	120	0.00909194	6.51879e-12	7.67562e-09	0.633089	Down
CDCA7	chr2	+	E003	chr2:174223983-174224219	237	0.0125407	4.77229e-05	0.0109624	0.450968	Down
CDK1	chr10	+	E007	chr10:62545546-62546827	1282	0.00457967	2.41816e-05	0.00625441	-0.229951	Up
CDK17	chr12	-	E002	chr12:96674058-96674585	528	0.0147417	0.000161193	0.0295656	-0.438978	Up
CDKN3	chr14	+	E003	chr14:54866631-54866694	64	0.017232	7.95254e-06	0.00240832	0.609495	Down
CDKN3	chr14	+	E002	chr14:54866612-54866630	19	0.0270095	1.31391e-05	0.00374334	0.781276	Down
CDV3	chr3	+	E007	chr3:133306006-133306739	734	0.00322425	9.14925e-05	0.0185605	-0.155606	Up
CELF2	chr10	+	E018	chr10:11371061-11372418	1358	0.0277075	1.78176e-09	1.27121e-06	-0.884604	Up
CELF3	chr1	-	E001	chr1:151672534-151675924	3391	0.034061	7.00012e-06	0.00216665	0.481914	Down
CENPE	chr4	-	E033	chr4:104084636-104084710	75	0.0380407	3.41801e-05	0.00840166	0.839497	Down
CEP44	chr4	+	E013	chr4:175237681-175237718	38	0.058573	4.52165e-05	0.0104562	1.04463	Down
CEP44	chr4	+	E015	chr4:175252633-175254531	1899	0.0457565	1.54382e-10	1.42827e-07	1.59048	Down
CEP72	chr5	+	E012	chr5:653103-653666	564	0.0119029	6.50992e-05	0.0141071	0.401135	Down
CFLAR	chr2	+	E014	chr2:202027719-202028557	839	0.0227806	2.14214e-06	0.000785812	-0.635872	Up
CHAF1A	chr19	+	E015	chr19:4442922-4443394	473	0.00370233	0.000244414	0.0408677	0.195862	Down
CHEK2	chr22	-	E006	chr22:29092889-29092975	87	0.0292341	0.000280135	0.045448	0.537724	Down
CHID1	chr11	-	E001	chr11:867859-869956	2098	0.00417799	8.5669e-06	0.00257584	-0.253305	Up
CHKB	chr22	-	E032	chr22:51018403-51018511	109	0.00812739	7.90982e-05	0.0165153	0.339426	Down
CHM	chrX	-	E012	chrX:85224099-85226590	2492	0.0347199	8.54413e-06	0.00257359	-0.652328	Up
CHRNA3	chr15	-	E003	chr15:78887647-78888881	1235	0.00884262	0.000282578	0.0456181	0.28737	Down
CHRNA5	chr15	+	E006	chr15:78885434-78887611	2178	0.00211622	2.09521e-12	2.63273e-09	-0.226832	Up
CHRNA5	chr15	+	E005	chr15:78882147-78882978	832	0.00411003	1.45497e-09	1.06054e-06	0.259893	Down
CIRBP	chr19	+	E002	chr19:1270866-1270926	61	0.0067572	0	0	-0.721674	Up
CIRBP	chr19	+	E008	chr19:1272051-1272425	375	0.00292032	0.000172425	0.0310506	-0.173853	Up
CLASP1	chr2	-	E017	chr2:122166600-122166623	24	0.0285443	8.5181e-05	0.0175122	-0.679155	Up
CLK1	chr2	-	E011	chr2:201724848-201724938	91	0.00534286	6.80513e-05	0.0146338	-0.278287	Up
CMPK1	chr1	+	E006	chr1:47842376-47844511	2136	0.0029213	6.42866e-05	0.013949	-0.117334	Up
CNOT7	chr8	-	E002	chr8:17089022-17089935	914	0.00477058	1.94497e-06	0.000719754	-0.291958	Up
CNTD1	chr17	+	E001	chr17:40950854-40951254	401	0.152414	0.00013301	0.0251697	-1.90329	Up
CNTD1	chr17	+	E007	chr17:40961383-40963605	2223	0.0092741	1.21198e-07	5.89798e-05	0.118768	Down
CNTLN	chr9	+	E008	chr9:17298351-17302049	3699	0.00375493	0	0	-0.502504	Up
CNTLN	chr9	+	E027	chr9:17502549-17503917	1369	0.0141548	7.21165e-06	0.00221988	0.51296	Down
COG5	chr7	-	E002	chr7:106848298-106850970	2673	0.0102657	5.93598e-06	0.00188581	-0.443714	Up
COL18A1	chr21	+	E044	chr21:46932102-46933634	1533	0.00219097	3.57834e-05	0.0087041	-0.153958	Up
COMMD2	chr3	-	E004	chr3:149469997-149470074	78	0.00693578	2.07716e-05	0.005587	0.319982	Down
COMMD4	chr15	+	E003	chr15:75630696-75630761	66	0.00233848	5.95834e-05	0.0131143	0.148739	Down
COPA	chr1	-	E018	chr1:160275362-160275388	27	0.0698253	0.00012791	0.0244185	-1.09009	Up
COPS7A	chr12	+	E008	chr12:6837092-6837167	76	0.00860101	2.39535e-05	0.00620494	0.393582	Down
COQ4	chr9	+	E001	chr9:131084791-131085207	417	0.00552185	7.57927e-05	0.0160525	-0.230969	Up
CPNE1	chr20	-	E003	chr20:34214723-34214725	3	0.00603393	9.67267e-05	0.0193166	-0.285989	Up
CPNE1	chr20	-	E013	chr20:34220085-34220156	72	0.00638463	5.20632e-06	0.00168258	0.348447	Down
CPSF1	chr8	-	E007	chr8:145619376-145619445	73	0.0253796	1.109e-06	0.000427299	-0.800585	Up
CPSF6	chr12	+	E010	chr12:69663292-69668138	4847	0.00774685	0.000234596	0.0395401	-0.163811	Up
CRAMP1L	chr16	+	E014	chr16:1716074-1716178	105	0.0708156	3.10649e-05	0.00772615	1.25523	Down
CRYZ	chr1	-	E003	chr1:75172787-75172888	102	0.0106605	6.13704e-08	3.18931e-05	0.536775	Down
CSDE1	chr1	-	E016	chr1:115280092-115280184	93	0.0105459	6.93741e-07	0.000280793	0.501734	Down
CTNS	chr17	+	E015	chr17:3563911-3566397	2487	0.00404384	2.70506e-07	0.0001222	-0.235064	Up
CXADR	chr21	+	E008	chr21:18937930-18942429	4500	0.00108692	3.27931e-07	0.000146074	-0.068558	Up
CXADR	chr21	+	E009	chr21:18965470-18965897	428	0.0158567	2.11684e-09	1.49759e-06	0.760569	Down
CXorf40A	chrX	+	E010	chrX:148630961-148632086	1126	0.00739738	2.15924e-05	0.00571645	-0.292769	Up
CXorf57	chrX	+	E010	chrX:105882757-105882917	161	0.0088733	2.06802e-08	1.1992e-05	0.472223	Down
CXorf57	chrX	+	E009	chrX:105881025-105881154	130	0.0190992	6.342e-06	0.00198854	0.518534	Down
CYTH2	chr19	+	E014	chr19:48982380-48985571	3192	0.00181317	3.7184e-05	0.00896981	-0.105824	Up
DALRD3	chr3	-	E001	chr3:49052435-49053140	706	0.00434595	2.31695e-09	1.61401e-06	-0.208174	Up
DCAF6	chr1	+	E011	chr1:167985019-167985189	171	0.0340226	9.96494e-07	0.000388395	-0.950073	Up
DCAF7	chr17	+	E008	chr17:61666362-61671642	5281	0.000981122	3.25215e-08	1.78367e-05	-0.0664818	Up
DCAF8	chr1	-	E011	chr1:160209012-160209486	475	0.0151984	6.02017e-05	0.0132331	0.518145	Down
DCBLD1	chr6	+	E015	chr6:117890783-117891020	238	0.00616826	1.09346e-09	8.21937e-07	-0.404011	Up
DCTN2	chr12	-	E013	chr12:57939811-57939879	69	0.0115791	4.91002e-05	0.0111721	0.434669	Down
DCUN1D5	chr11	-	E001	chr11:102921413-102933143	11731	0.00589668	3.26406e-14	5.38816e-11	-0.352082	Up
DDX12	chr12	-	E003	chr12:9571708-9571786	79	0.0169923	5.42944e-05	0.0121407	0.53539	Down
DDX5	chr17	-	E004	chr17:62496892-62496967	76	0.00417446	3.33067e-16	7.18985e-13	0.422497	Down
DEF8	chr16	+	E019	chr16:90032269-90034468	2200	0.00417748	2.31622e-05	0.00600921	0.186675	Down
DENND5B	chr12	-	E019	chr12:31632523-31633189	667	0.00799599	0.000101847	0.0202225	-0.310639	Up
DEPDC1	chr1	-	E005	chr1:68947729-68948580	852	0.0278859	3.33067e-16	7.18985e-13	1.04831	Down
DFFA	chr1	-	E002	chr1:10521760-10523114	1355	0.00381479	5.80427e-09	3.71862e-06	-0.281034	Up
DGAT1	chr8	-	E001	chr8:145538247-145540372	2126	0.00334922	0.000164387	0.0300156	-0.170725	Up
DGKZ	chr11	+	E005	chr11:46387794-46388534	741	0.0660345	1.91134e-05	0.00521597	-1.0207	Up
DHRS4L2	chr14	+	E013	chr14:24475095-24475617	523	0.0100742	4.83423e-06	0.00157138	-0.331491	Up
DIDO1	chr20	-	E012	chr20:61536350-61537238	889	0.00872948	3.83499e-05	0.00918526	-0.315097	Up
DIP2A	chr21	+	E022	chr21:47965875-47966219	345	0.0176655	2.98014e-07	0.00013381	-0.68998	Up
DIP2A	chr21	+	E043	chr21:47987283-47989926	2644	0.00412346	6.4715e-09	4.11189e-06	0.255141	Down
DIS3	chr13	-	E001	chr13:73329540-73334016	4477	0.00140677	5.8486e-05	0.0129066	-0.0991672	Up
DISC1	chr1	+	E034	chr1:232172438-232177019	4582	0.00567486	2.53801e-06	0.000903471	0.321148	Down
DLD	chr7	+	E004	chr7:107542770-107542838	69	0.00526235	9.87778e-10	7.55996e-07	0.41731	Down
DMKN	chr19	-	E011	chr19:35994206-35994349	144	0.0149754	3.00737e-06	0.00104622	-0.558152	Up
DMKN	chr19	-	E019	chr19:36001273-36001280	8	0.00532987	6.52809e-06	0.00203929	-0.286848	Up
DMKN	chr19	-	E013	chr19:35996841-35996888	48	0.00531425	0.00019632	0.0346497	0.247835	Down
DMKN	chr19	-	E010	chr19:35993732-35993788	57	0.0075857	7.52723e-05	0.0159624	0.329553	Down
DMKN	chr19	-	E009	chr19:35993038-35993085	48	0.00986804	5.8196e-05	0.0128763	0.391698	Down
DMKN	chr19	-	E015	chr19:35998360-35998413	54	0.02832	0.000249532	0.0416167	0.655726	Down
DMPK	chr19	-	E002	chr19:46274229-46274314	86	0.0170453	1.13107e-05	0.00328923	0.523058	Down
DMPK	chr19	-	E004	chr19:46274608-46274654	47	0.0149026	2.26174e-06	0.000822516	0.57327	Down
DMTF1	chr7	+	E005	chr7:86783706-86783844	139	0.0217115	2.01216e-07	9.3851e-05	0.79389	Down
DNAJB12	chr10	-	E002	chr10:74094376-74095537	1162	0.00677949	2.10942e-15	4.03612e-12	-0.597235	Up
DNAJB2	chr2	+	E010	chr2:220149558-220150708	1151	0.00906517	4.17495e-05	0.00980426	-0.307911	Up
DTNA	chr18	+	E035	chr18:32467730-32470263	2534	0.00411579	2.05432e-06	0.000755242	-0.202701	Up
DTNA	chr18	+	E019	chr18:32409005-32409292	288	0.0695691	8.08884e-07	0.00032122	1.5798	Down
DYNLL1	chr12	+	E003	chr12:120934205-120934218	14	0.0113627	0.000234009	0.0394806	-0.342912	Up
EED	chr11	+	E012	chr11:85989034-85989440	407	0.0139761	1.11022e-16	2.49248e-13	-1.07508	Up
EEF1D	chr8	-	E014	chr8:144679049-144679517	469	0.00626794	1.33763e-09	9.83523e-07	-0.423618	Up
EEF1D	chr8	-	E010	chr8:144671161-144672251	1091	0.00382772	1.33227e-15	2.67051e-12	-0.377099	Up
EEF1D	chr8	-	E013	chr8:144676063-144676241	179	0.00741617	3.87676e-05	0.00924584	-0.338514	Up
EEF1D	chr8	-	E007	chr8:144668389-144668460	72	0.002722	8.90693e-06	0.0026733	0.196236	Down
EHMT2	chr6	-	E019	chr6:31856746-31856847	102	0.0217485	1.5902e-09	1.14915e-06	0.955899	Down
EI24	chr11	+	E008	chr11:125449989-125450100	112	0.00243293	8.40051e-07	0.000332031	0.20078	Down
EIF1AX	chrX	-	E001	chrX:20142636-20146429	3794	0.000916808	0.000192004	0.0340601	-0.0439314	Up
EIF2AK4	chr15	+	E028	chr15:40308703-40308873	171	0.0113546	6.91188e-05	0.0148444	0.422154	Down
EIF2B3	chr1	-	E002	chr1:45323376-45323479	104	0.0181254	9.86812e-06	0.00291977	0.609776	Down
EIF2S1	chr14	+	E008	chr14:67850032-67853233	3202	0.00147525	0.000159202	0.0292641	0.0884756	Down
EIF4A2	chr3	+	E004	chr3:186502751-186502890	140	0.00201822	0.000225001	0.038384	0.133935	Down
EIF4G1	chr3	+	E002	chr3:184032952-184033276	325	0.00980702	4.01014e-06	0.00134505	-0.451244	Up
EIF4G1	chr3	+	E003	chr3:184033277-184033333	57	0.00236828	1.31524e-10	1.23719e-07	0.265036	Down
EIF4G2	chr11	-	E020	chr11:10828367-10828432	66	0.00162864	3.26951e-05	0.008072	0.127491	Down
EIF4G3	chr1	-	E034	chr1:21324094-21324126	33	0.0477609	1.28688e-09	9.54538e-07	-1.61279	Up
EIF4G3	chr1	-	E020	chr1:21219112-21219222	111	0.00980251	5.60371e-06	0.00180064	-0.441652	Up
ELK4	chr1	-	E003	chr1:205588396-205589093	698	0.0467362	9.58448e-05	0.0191891	-0.909673	Up
ELOVL1	chr1	-	E007	chr1:43830857-43831047	191	0.0060759	6.67081e-07	0.000271964	0.354023	Down
ELP2	chr18	+	E008	chr18:33722244-33722310	67	0.00600607	0.000165703	0.0301627	0.280285	Down
ELP2	chr18	+	E007	chr18:33721100-33721164	65	0.0103054	7.75946e-06	0.0023626	0.392637	Down
ELP2	chr18	+	E005	chr18:33718758-33718835	78	0.0069042	0	0	0.799021	Down
EME1	chr17	+	E010	chr17:48458124-48458820	697	0.00209824	1.11022e-16	2.49248e-13	-0.227624	Up
EME1	chr17	+	E002	chr17:48452546-48453344	799	0.00435148	0.000226573	0.0386131	0.202896	Down
EML2	chr19	-	E005	chr19:46119719-46119816	98	0.0154155	0.000157522	0.0290187	0.491285	Down
ENOSF1	chr18	-	E002	chr18:673077-674160	1084	0.0046421	7.46361e-07	0.000299928	-0.199662	Up
ENOSF1	chr18	-	E001	chr18:670324-673076	2753	0.00269398	5.36844e-10	4.38797e-07	-0.168021	Up
ENOSF1	chr18	-	E006	chr18:677743-677872	130	0.0212796	0.000126512	0.0242065	0.573076	Down
ENOSF1	chr18	-	E005	chr18:677345-677444	100	0.0246173	0.00030815	0.0492271	0.583148	Down
ENOSF1	chr18	-	E007	chr18:678696-678737	42	0.0266662	0.000162252	0.0297042	0.640342	Down
ENSA	chr1	-	E004	chr1:150598955-150599002	48	0.0188379	2.12224e-05	0.00566301	-0.604973	Up
ENY2	chr8	+	E008	chr8:110355634-110358189	2556	0.00294477	5.1398e-08	2.72146e-05	0.234734	Down
EPB41L4B	chr9	-	E001	chr9:111934254-111936903	2650	0.122589	7.48774e-05	0.0158987	1.70897	Down
ERBB3	chr12	+	E005	chr12:56478966-56479401	436	0.0725979	5.35305e-07	0.000223655	-1.49241	Up
ERBB3	chr12	+	E003	chr12:56477535-56477686	152	0.0441362	0.000213288	0.0369713	-0.778947	Up
ERBB3	chr12	+	E004	chr12:56478779-56478965	187	0.0258909	1.0711e-05	0.0031365	-0.688128	Up
ESPL1	chr12	+	E018	chr12:53679708-53680696	989	0.00365864	3.50266e-06	0.00120316	0.24605	Down
ESYT1	chr12	+	E014	chr12:56527864-56527893	30	0.0251547	1.008e-11	1.15459e-08	-1.19423	Up
EXOSC2	chr9	+	E004	chr9:133573549-133573638	90	0.00604171	5.41584e-05	0.0121264	0.288603	Down
EXOSC9	chr4	+	E013	chr4:122737927-122738176	250	0.00537229	4.50588e-07	0.000194535	0.276217	Down
EXTL2	chr1	-	E005	chr1:101354385-101354420	36	0.0289302	1.53357e-05	0.00429647	-0.787683	Up
FAHD1	chr16	+	E004	chr16:1889263-1890203	941	0.111175	0.000212974	0.036969	1.41609	Down
FAIM	chr3	+	E004	chr3:138338553-138338612	60	0.0927105	9.56519e-05	0.0191891	-1.42841	Up
FAM113A	chr20	-	E002	chr20:2816685-2816960	276	0.00368204	9.36174e-09	5.83815e-06	0.294787	Down
FAM120C	chrX	-	E016	chrX:54200222-54200579	358	0.0814951	9.13929e-05	0.0185605	-0.862905	Up
FAM120C	chrX	-	E017	chrX:54208933-54209714	782	0.0206148	0	0	-0.810687	Up
FAM120C	chrX	-	E001	chrX:54094757-54099720	4964	0.102673	5.32504e-08	2.8107e-05	1.33224	Down
FAM120C	chrX	-	E007	chrX:54142978-54143227	250	0.33145	0.000202595	0.0355337	2.56857	Down
FAM122B	chrX	-	E001	chrX:133903596-133905384	1789	0.0013072	9.22517e-05	0.0186471	-0.0813723	Up
FAM122B	chrX	-	E002	chrX:133905385-133906313	929	0.00203659	2.30114e-08	1.32238e-05	0.189473	Down
FAM125B	chr9	+	E007	chr9:129157977-129159912	1936	0.0514938	0.000312372	0.0496673	-0.84963	Up
FAM13B	chr5	-	E011	chr5:137292166-137292231	66	0.0841414	2.26908e-05	0.00593557	1.49935	Down
FAM189B	chr1	-	E009	chr1:155223650-155223769	120	0.00811549	3.88116e-07	0.000170626	0.435134	Down
FAM189B	chr1	-	E010	chr1:155223875-155223985	111	0.0107665	3.77451e-08	2.05013e-05	0.511603	Down
FAM189B	chr1	-	E011	chr1:155224191-155224247	57	0.0112535	3.56922e-09	2.41355e-06	0.616995	Down
FAM204A	chr10	-	E008	chr10:120101239-120101439	201	0.0123949	3.02018e-05	0.00754493	0.451674	Down
FAM3A	chrX	-	E008	chrX:153740638-153740735	98	0.0617767	0.000209529	0.0365206	1.00614	Down
FAM60A	chr12	-	E007	chr12:31457920-31458057	138	0.0121196	4.41157e-08	2.35811e-05	0.59827	Down
FAM65A	chr16	+	E003	chr16:67563540-67563762	223	0.0426144	4.70356e-08	2.50624e-05	-1.32984	Up
FANCB	chrX	-	E009	chrX:14887045-14887165	121	0.0274758	1.53058e-05	0.00429526	0.709137	Down
FBXL15	chr10	+	E001	chr10:104179571-104180939	1369	0.017822	0.000236144	0.0397215	-0.456265	Up
FBXO22	chr15	+	E007	chr15:76222391-76223208	818	0.0140581	0.000123082	0.0237119	0.388852	Down
FGFR1OP2	chr12	+	E008	chr12:27117529-27119581	2053	0.00327755	6.38973e-05	0.0138824	-0.133872	Up
FHOD3	chr18	+	E025	chr18:34359411-34360018	608	0.00821001	2.67611e-05	0.00681687	-0.342144	Up
FKBP1A	chr20	-	E013	chr20:1352356-1352719	364	0.0120734	0	0	-0.930023	Up
FLAD1	chr1	+	E004	chr1:154959942-154960580	639	0.0211032	9.95409e-05	0.0198114	-0.552119	Up
FLNB	chr3	+	E026	chr3:58117654-58117746	93	0.0479828	9.28811e-05	0.0187518	0.947589	Down
FLOT1	chr6	-	E011	chr6:30709569-30709644	76	0.00735927	1.66275e-05	0.00460475	0.357425	Down
FN1	chr2	-	E017	chr2:216245534-216245803	270	0.0034463	9.42579e-14	1.44281e-10	0.390658	Down
FOXRED1	chr11	+	E003	chr11:126139187-126139310	124	0.02145	0.000281754	0.0455818	-0.515763	Up
FSBP	chr8	-	E013	chr8:95439940-95444884	4945	0.00288384	1.21465e-05	0.00348413	0.180389	Down
FTSJD2	chr6	+	E007	chr6:37420823-37420917	95	0.010741	0.000215462	0.0372472	0.392289	Down
FUS	chr16	+	E017	chr16:31202720-31206192	3473	0.00154524	6.1596e-05	0.0134868	-0.113863	Up
FXR1	chr3	+	E017	chr3:180693101-180693192	92	0.00560833	3.12857e-08	1.73283e-05	0.390765	Down
FYN	chr6	-	E006	chr6:112020718-112020873	156	0.024902	5.2337e-11	5.30865e-08	1.12923	Down
GALE	chr1	-	E003	chr1:24122999-24123076	78	0.0180724	2.2441e-10	2.02062e-07	0.838937	Down
GAMT	chr19	-	E002	chr19:1397810-1398914	1105	0.00716774	4.30344e-06	0.00142523	-0.361615	Up
GANAB	chr11	-	E021	chr11:62401782-62401847	66	0.00583275	0	0	-0.842696	Up
GAS5	chr1	-	E003	chr1:173833622-173833644	23	0.00248498	5.20719e-05	0.0117633	0.166967	Down
GAS6	chr13	-	E008	chr13:114535726-114536714	989	0.048928	1.44164e-05	0.00407281	-0.992531	Up
GCET2	chr3	-	E001	chr3:111839688-111842619	2932	0.00889762	4.80833e-05	0.0110301	-0.184417	Up
GCFC2	chr2	-	E015	chr2:75928909-75929324	416	0.0160078	7.26108e-12	8.49027e-09	-0.868496	Up
GK5	chr3	-	E010	chr3:141905036-141905109	74	0.0459303	1.18379e-05	0.00341425	1.14148	Down
GLG1	chr16	-	E001	chr16:74481326-74486029	4704	0.00341849	0.000266279	0.0436565	-0.147844	Up
GLS	chr2	+	E019	chr2:191827556-191830270	2715	0.00501061	0	0	-0.613893	Up
GLS	chr2	+	E016	chr2:191818291-191818352	62	0.0182753	0.000169643	0.0307125	-0.525868	Up
GLS	chr2	+	E017	chr2:191819310-191819386	77	0.0150384	0.000126049	0.0241453	-0.480008	Up
GLS	chr2	+	E015	chr2:191797442-191800015	2574	0.0013142	0	0	0.230124	Down
GLT8D1	chr3	-	E005	chr3:52730250-52730334	85	0.00951421	1.32346e-07	6.36686e-05	0.508647	Down
GLUL	chr1	-	E007	chr1:182359632-182359987	356	0.0143101	0.000265575	0.0436261	-0.433817	Up
GMNN	chr6	+	E004	chr6:24775641-24775730	90	0.0452867	0.000252616	0.0419889	-0.858066	Up
GMPR2	chr14	+	E004	chr14:24702184-24702424	241	0.0155106	6.51124e-07	0.000266103	-0.62503	Up
GNAS	chr20	+	E007	chr20:57478583-57478585	3	0.0020223	9.06913e-06	0.00271714	-0.163015	Up
GNAS	chr20	+	E006	chr20:57473996-57474040	45	0.00233651	0	0	0.517167	Down
GOLGA2	chr9	-	E020	chr9:131029473-131029553	81	0.0195652	3.21709e-06	0.00111458	-0.677578	Up
GOLGA4	chr3	+	E024	chr3:37402734-37402796	63	0.0198158	0	0	1.53579	Down
GPATCH2	chr1	-	E001	chr1:217603834-217604707	874	0.00982618	0.000250882	0.0417832	0.3213	Down
GPR75	chr2	-	E014	chr2:54080050-54082002	1953	0.00672192	1.2167e-09	9.06476e-07	-0.458422	Up
GPS1	chr17	+	E002	chr17:80009841-80010335	495	0.00572321	2.99756e-08	1.67126e-05	-0.390376	Up
GPSM1	chr9	+	E010	chr9:139235451-139236288	838	0.0425255	2.46437e-06	0.000882858	-1.01318	Up
GRAMD1A	chr19	+	E002	chr19:35500023-35500233	211	0.00541181	7.37794e-10	5.77803e-07	-0.369508	Up
GRAMD1A	chr19	+	E005	chr19:35500996-35501099	104	0.0137906	6.97303e-05	0.0149187	-0.349007	Up
GRAMD1A	chr19	+	E004	chr19:35500792-35500876	85	0.00701034	3.46555e-07	0.000153557	-0.346272	Up
GRAMD1A	chr19	+	E006	chr19:35501188-35501283	96	0.01289	0.000229622	0.0388965	-0.324917	Up
GRAMD1A	chr19	+	E003	chr19:35500327-35500347	21	0.00684406	6.55263e-05	0.0141814	-0.308715	Up
GRAMD1A	chr19	+	E008	chr19:35504160-35504272	113	0.00710271	0.00010589	0.0208287	0.310046	Down
GRK4	chr4	+	E001	chr4:2965343-2965849	507	0.0274079	8.08006e-05	0.016817	-0.527837	Up
GRK6	chr5	+	E016	chr5:176868246-176868354	109	0.124462	0.000278177	0.0452111	1.60399	Down
GSK3B	chr3	-	E004	chr3:119585437-119585475	39	0.0452403	1.06288e-08	6.5796e-06	-1.49792	Up
GSTM3	chr1	-	E001	chr1:110276554-110279791	3238	0.00446509	3.74705e-11	3.94323e-08	-0.372531	Up
GTF2H2B	chr5	+	E004	chr5:69717940-69718026	87	0.0179484	9.59255e-08	4.75048e-05	-0.747449	Up
GTF2H2B	chr5	+	E003	chr5:69717107-69717184	78	0.0104215	0.000182849	0.0326387	-0.369659	Up
GTF2H2B	chr5	+	E015	chr5:69743061-69746189	3129	0.00130632	1.43705e-06	0.000541313	0.0659076	Down
H2AFV	chr7	-	E001	chr7:44866488-44869762	3275	0.00384597	3.5083e-14	5.73512e-11	-0.243097	Up
H2AFV	chr7	-	E002	chr7:44873213-44874161	949	0.00173016	1.02294e-07	5.03625e-05	0.145583	Down
HAUS5	chr19	+	E019	chr19:36113778-36116251	2474	0.00161527	0.00026593	0.0436418	-0.0962706	Up
HCG18	chr6	-	E004	chr6:30282046-30282259	214	0.0185023	2.17546e-07	0.000100355	-0.67721	Up
HDAC2	chr6	-	E001	chr6:114257320-114262252	4933	0.00228043	1.20113e-07	5.87915e-05	-0.16959	Up
HDAC7	chr12	-	E018	chr12:48189689-48189799	111	0.0919602	0.000257068	0.0426868	1.25184	Down
HDDC2	chr6	-	E004	chr6:125619860-125619962	103	0.00391037	0.000147726	0.027515	0.206096	Down
HEATR7A	chr8	+	E045	chr8:145316558-145316843	286	0.024181	4.36021e-07	0.00018873	-0.767832	Up
HECTD2	chr10	+	E006	chr10:93221942-93222967	1026	0.013546	7.93842e-09	5.00617e-06	-0.551693	Up
HIRIP3	chr16	-	E004	chr16:30005227-30006164	938	0.00268009	4.14547e-05	0.00977594	0.15759	Down
HM13	chr20	+	E013	chr20:30155881-30156027	147	0.0236008	5.44678e-05	0.0121633	-0.64753	Up
HM13	chr20	+	E004	chr20:30126065-30127596	1532	0.0086442	4.1268e-09	2.76836e-06	-0.538872	Up
HMG20A	chr15	+	E011	chr15:77775312-77777945	2634	0.00128557	5.45931e-05	0.0121686	-0.0741369	Up
HMGB3	chrX	+	E005	chrX:150156250-150159248	2999	0.00123968	0.000166586	0.0302581	-0.068174	Up
HMGN3	chr6	-	E004	chr6:79911873-79911992	120	0.0222022	1.99517e-11	2.21014e-08	1.05863	Down
HMGN3	chr6	-	E003	chr6:79911780-79911872	93	0.0228231	1.83807e-11	2.0496e-08	1.08258	Down
HMGN3	chr6	-	E002	chr6:79911444-79911779	336	0.024512	0	0	1.2087	Down
HN1	chr17	-	E001	chr17:73131344-73132345	1002	0.00135481	9.99571e-07	0.000388695	-0.106856	Up
HNRNPA2B1	chr7	-	E011	chr7:26237451-26237486	36	0.00192145	1.23325e-10	1.17317e-07	0.225348	Down
HNRNPD	chr4	-	E001	chr4:83274467-83275307	841	0.00127923	2.44567e-05	0.0063062	-0.0953806	Up
HNRNPD	chr4	-	E003	chr4:83277690-83277836	147	0.0026695	1.60386e-07	7.65024e-05	0.218876	Down
HNRNPD	chr4	-	E008	chr4:83292681-83292737	57	0.00323502	1.46357e-07	7.02082e-05	0.266979	Down
HNRNPH1	chr5	-	E002	chr5:179042547-179042596	50	0.00172576	1.2086e-07	5.89798e-05	0.168294	Down
HNRNPH2	chrX	+	E009	chrX:100666924-100669128	2205	0.00102492	2.80977e-10	2.47697e-07	0.103921	Down
HNRNPH2	chrX	+	E004	chrX:100646811-100648840	2030	0.0234609	0.000261687	0.0432802	0.410462	Down
HNRNPH3	chr10	+	E011	chr10:70101735-70102953	1219	0.00174399	1.83428e-05	0.00503835	-0.109909	Up
HNRNPK	chr9	-	E002	chr9:86584296-86584355	60	0.00174891	8.50786e-07	0.000335486	-0.158542	Up
HNRNPK	chr9	-	E001	chr9:86582998-86584295	1298	0.000938577	0.000216159	0.0372531	-0.0532966	Up
HNRNPM	chr19	+	E007	chr19:8530247-8530363	117	0.00188722	1.56014e-08	9.22912e-06	-0.195022	Up
HNRNPR	chr1	-	E005	chr1:23645182-23645190	9	0.00961681	1.38406e-06	0.000526059	-0.471367	Up
HNRPDL	chr4	-	E001	chr4:83343717-83346036	2320	0.00122253	0	0	-0.269817	Up
HNRPDL	chr4	-	E004	chr4:83347616-83347786	171	0.00152679	4.85898e-05	0.0111154	0.11282	Down
HOXA9	chr7	-	E006	chr7:27219265-27219880	616	0.00471544	4.81587e-10	3.99449e-07	-0.365373	Up
HOXA9	chr7	-	E004	chr7:27210210-27211792	1583	0.00159216	0.00026065	0.0431538	-0.0725776	Up
HOXA9	chr7	-	E005	chr7:27212968-27213955	988	0.00324806	4.77879e-06	0.00155938	0.224528	Down
HOXC4	chr12	+	E007	chr12:54446944-54447060	117	0.0103484	9.83657e-06	0.00291594	0.430627	Down
HPS1	chr10	-	E011	chr10:100188903-100189329	427	0.0373727	7.82691e-07	0.000312292	-0.968999	Up
HPS1	chr10	-	E001	chr10:100175955-100177483	1529	0.00897757	6.55611e-08	3.36623e-05	0.509574	Down
HPS1	chr10	-	E003	chr10:100179802-100179915	114	0.0229433	2.77946e-06	0.000972966	0.795551	Down
HPS1	chr10	-	E002	chr10:100177932-100178014	83	0.0273714	1.21908e-06	0.000468642	0.936221	Down
HRAS	chr11	-	E002	chr11:532523-532630	108	0.0138381	3.54538e-06	0.00121333	-0.545501	Up
HSF2	chr6	+	E012	chr6:122749048-122749101	54	0.0439923	0.000154659	0.0285938	0.816401	Down
HSP90AA1	chr14	-	E012	chr14:102568212-102568422	211	0.261451	0.000280175	0.045448	1.92896	Down
HTRA2	chr2	+	E007	chr2:74759746-74759841	96	0.00957107	0.000201433	0.035379	0.340596	Down
IARS	chr9	-	E034	chr9:95055723-95055892	170	0.00505256	0.000133168	0.0251697	-0.238163	Up
ICMT	chr1	-	E003	chr1:6293534-6293703	170	0.00288038	4.23475e-05	0.00993085	0.175113	Down
IDH3G	chrX	-	E002	chrX:153051429-153051666	238	0.0207642	8.27097e-05	0.0170971	-0.558902	Up
IFNAR1	chr21	+	E004	chr21:34715574-34715728	155	0.00482839	4.07712e-05	0.00968257	-0.257592	Up
IFNAR1	chr21	+	E003	chr21:34713305-34713480	176	0.00469223	4.10855e-05	0.00972975	-0.253147	Up
IFNAR1	chr21	+	E011	chr21:34727622-34732128	4507	0.00205667	7.39446e-11	7.32387e-08	0.198577	Down
IFRD2	chr3	-	E006	chr3:50326878-50327059	182	0.00490666	0.000242484	0.0406661	0.231948	Down
IGF2R	chr6	+	E048	chr6:160525706-160527583	1878	0.00164497	9.32587e-15	1.61883e-11	0.231472	Down
IGFBP5	chr2	-	E001	chr2:217536828-217541605	4778	0.000967585	2.80284e-05	0.00707711	0.0489268	Down
IGFBP7	chr4	-	E001	chr4:57897237-57897502	266	0.0102978	0.000125651	0.0240966	-0.230521	Up
IGSF1	chrX	-	E017	chrX:130418140-130419152	1013	0.0085685	1.32792e-06	0.000506236	-0.402687	Up
IL12RB2	chr1	+	E016	chr1:67861230-67862583	1354	0.0437873	6.20721e-06	0.00195721	-0.655584	Up
ILF3	chr19	+	E021	chr19:10798022-10798384	363	0.00181692	3.97005e-12	4.8368e-09	-0.230123	Up
ILF3	chr19	+	E023	chr19:10799855-10803095	3241	0.00103222	0	0	-0.22533	Up
ILF3	chr19	+	E020	chr19:10795535-10796443	909	0.00137852	0	0	0.313689	Down
ILF3	chr19	+	E019	chr19:10795092-10795534	443	0.00156224	0	0	0.32761	Down
IMMP1L	chr11	-	E005	chr11:31484719-31484852	134	0.0171899	6.97069e-05	0.0149187	0.49173	Down
INF2	chr14	+	E006	chr14:105170287-105171145	859	0.025822	2.1751e-10	1.96902e-07	-0.918788	Up
INO80C	chr18	-	E005	chr18:33067350-33067403	54	0.0558107	5.11646e-12	6.10989e-09	-1.92351	Up
INO80C	chr18	-	E006	chr18:33069296-33069349	54	0.0409952	2.5372e-11	2.7385e-08	-1.83061	Up
INPPL1	chr11	+	E018	chr11:71944485-71944566	82	0.00635663	5.75936e-06	0.00184713	0.346682	Down
IP6K2	chr3	-	E002	chr3:48726971-48727146	176	0.00490329	8.78075e-13	1.20201e-09	-0.434606	Up
IP6K2	chr3	-	E003	chr3:48728740-48728915	176	0.00806616	4.08929e-10	3.49514e-07	-0.430983	Up
IP6K2	chr3	-	E001	chr3:48725436-48726206	771	0.0148554	1.53231e-06	0.000574624	-0.412334	Up
IP6K2	chr3	-	E004	chr3:48730387-48730612	226	0.00408084	2.55351e-15	4.83093e-12	-0.410098	Up
IP6K2	chr3	-	E005	chr3:48730884-48731673	790	0.00398064	2.15203e-06	0.000787723	0.222157	Down
IP6K2	chr3	-	E009	chr3:48732127-48732257	131	0.00610812	1.54776e-12	1.98937e-09	0.525138	Down
IP6K2	chr3	-	E010	chr3:48732258-48732522	265	0.00530078	0	0	0.596585	Down
IP6K2	chr3	-	E008	chr3:48731959-48732126	168	0.0106127	2.31974e-09	1.61401e-06	0.616848	Down
IP6K2	chr3	-	E007	chr3:48731892-48731958	67	0.0164406	8.21655e-10	6.37548e-07	0.833298	Down
IPP	chr1	-	E001	chr1:46159998-46160187	190	0.0120137	1.76544e-10	1.61554e-07	0.65967	Down
IQSEC2	chrX	-	E014	chrX:53295506-53296246	741	0.0226743	4.84304e-07	0.000205923	-0.65262	Up
ISOC2	chr19	-	E005	chr19:55967003-55967212	210	0.0070283	2.70705e-07	0.0001222	0.392833	Down
ISYNA1	chr19	-	E009	chr19:18547916-18548119	204	0.00785404	2.91121e-05	0.00729437	-0.350397	Up
ITPR3	chr6	+	E058	chr6:33663489-33664348	860	0.00526677	0.000178062	0.0318614	-0.219284	Up
JMJD6	chr17	-	E001	chr17:74708914-74712804	3891	0.00608644	3.32876e-05	0.00820625	0.283934	Down
KANK3	chr19	-	E001	chr19:8387468-8387806	339	0.0192962	2.38499e-10	2.13605e-07	-0.626782	Up
KCNJ14	chr19	+	E004	chr19:48967438-48969367	1930	0.00573465	2.14708e-08	1.23808e-05	-0.299961	Up
KCNJ14	chr19	+	E001	chr19:48958766-48959115	350	0.0160974	1.9984e-15	3.91261e-12	0.828789	Down
KCTD1	chr18	-	E005	chr18:24126692-24128500	1809	0.00466093	0.00015025	0.0278913	-0.18106	Up
KIAA0100	chr17	-	E011	chr17:26947527-26947648	122	0.00960324	0.000274078	0.0446309	0.325294	Down
KIAA0913	chr10	+	E009	chr10:75551082-75551257	176	0.0301005	0.000288655	0.0464654	0.682763	Down
KIAA1191	chr5	-	E006	chr5:175782574-175782752	179	0.0060059	6.69761e-05	0.014458	0.286715	Down
KIAA1731	chr11	+	E030	chr11:93463397-93463522	126	0.00572814	0	0	-0.666436	Up
KIAA1731	chr11	+	E015	chr11:93429848-93433352	3505	0.00252281	1.15591e-05	0.00335568	0.168179	Down
KIAA1841	chr2	+	E023	chr2:61349261-61351413	2153	0.00643676	4.79937e-06	0.00156306	0.318391	Down
KIAA1984	chr9	+	E001	chr9:139690790-139690919	130	0.0340859	2.2574e-05	0.00592048	-0.758835	Up
KIDINS220	chr2	-	E001	chr2:8868987-8872112	3126	0.00148261	0.00027082	0.0442722	0.0896417	Down
KIF1B	chr1	+	E021	chr1:10363221-10368655	5435	0.00200741	0	0	-0.355778	Up
KIF1B	chr1	+	E048	chr1:10436603-10441661	5059	0.00152306	0	0	0.337018	Down
KIF1B	chr1	+	E030	chr1:10397429-10397591	163	0.0140967	0.000111262	0.021708	0.459467	Down
KIF1B	chr1	+	E046	chr1:10434912-10435104	193	0.0159384	0.0001318	0.0250193	0.488072	Down
KIF1B	chr1	+	E045	chr1:10434374-10434523	150	0.0153058	9.06671e-05	0.0184598	0.492879	Down
KIF1B	chr1	+	E022	chr1:10380101-10380194	94	0.0188035	0.000216878	0.0372625	0.517583	Down
KIF1B	chr1	+	E023	chr1:10381767-10381915	149	0.0166239	2.88581e-05	0.00725229	0.538938	Down
KIF21A	chr12	-	E027	chr12:39740268-39740306	39	0.0821021	1.13065e-05	0.00328923	-1.49428	Up
KLHL5	chr4	+	E003	chr4:39064179-39064655	477	0.0130241	5.43262e-10	4.41898e-07	-0.696922	Up
KRIT1	chr7	-	E017	chr7:91873316-91873463	148	0.029866	3.15851e-07	0.000141442	1.00127	Down
L3MBTL3	chr6	+	E005	chr6:130370901-130370975	75	0.117482	0.000201173	0.035379	1.52176	Down
LAMP2	chrX	-	E001	chrX:119560003-119562481	2479	0.00214397	5.06677e-07	0.000214354	-0.185689	Up
LAMP2	chrX	-	E002	chrX:119562482-119565317	2836	0.00186067	2.46766e-07	0.000113214	-0.168537	Up
LAMP2	chrX	-	E003	chrX:119570349-119573148	2800	0.0026946	2.97966e-08	1.6668e-05	0.156892	Down
LAMTOR3	chr4	-	E007	chr4:100815112-100815157	46	0.0203665	5.58368e-05	0.0124032	0.56495	Down
LARP1	chr5	+	E006	chr5:154173360-154173560	201	0.00444364	2.60094e-05	0.00663544	0.255035	Down
LARP1B	chr4	+	E010	chr4:129028469-129030056	1588	0.0043039	4.78349e-09	3.10977e-06	-0.287676	Up
LARP1B	chr4	+	E022	chr4:129131011-129132289	1279	0.00792283	4.67026e-10	3.91226e-07	0.515534	Down
LARP1B	chr4	+	E012	chr4:129042981-129043343	363	0.0180483	4.11352e-06	0.00137425	0.611461	Down
LAS1L	chrX	-	E006	chrX:64744444-64744494	51	0.0159827	1.00731e-12	1.3678e-09	1.0008	Down
LBR	chr1	-	E005	chr1:225597993-225598118	126	0.00219449	0.00020974	0.0365206	0.142095	Down
LEKR1	chr3	+	E003	chr3:156544166-156544898	733	0.070203	3.72602e-06	0.00125979	-1.00706	Up
LEPROT	chr1	+	E008	chr1:65897486-65901690	4205	0.00334333	4.88498e-15	8.94042e-12	-0.271843	Up
LEPROT	chr1	+	E007	chr1:65895545-65895731	187	0.00573084	8.54873e-05	0.0175538	-0.267607	Up
LEPROTL1	chr8	+	E005	chr8:29994788-29995222	435	0.0549861	4.54148e-07	0.00019557	-1.16785	Up
LINC00338	chr17	+	E004	chr17:75089430-75091068	1639	0.00404983	6.25166e-05	0.0136352	0.211643	Down
LOC100133091	chr7	+	E003	chr7:76255238-76257299	2062	0.00493461	6.98304e-06	0.00216535	-0.118321	Up
LOC100133091	chr7	+	E001	chr7:76178658-76179178	521	0.0345853	4.65303e-05	0.0107324	0.732264	Down
LOC100505678	chr5	+	E005	chr5:111065188-111065377	190	0.00631344	8.37313e-07	0.000331728	-0.223477	Up
LOC100505678	chr5	+	E006	chr5:111067478-111070543	3066	0.0246322	5.80838e-09	3.71862e-06	0.713622	Down
LOC100506866	chr2	+	E021	chr2:179478762-179479531	770	0.019568	0.000160192	0.0294139	0.553813	Down
LOC100506963	chr1	-	E001	chr1:24086872-24087641	770	0.0102127	0.000184042	0.0327573	-0.135616	Up
LOC100507246	chr17	+	E005	chr17:74559201-74561430	2230	0.00129396	2.75432e-06	0.000967799	-0.0615244	Up
LOC100507246	chr17	+	E002	chr17:74555027-74555125	99	0.00290234	0	0	0.431565	Down
LOC220729	chr3	-	E001	chr3:197340898-197341493	596	0.00339165	7.10911e-06	0.00219233	-0.199237	Up
LOC220729	chr3	-	E005	chr3:197349058-197349201	144	0.0254014	0.000123223	0.0237119	0.576177	Down
LOC339290	chr18	+	E001	chr18:5238099-5239048	950	0.00758634	0.000129882	0.0247347	-0.200128	Up
LOC339290	chr18	+	E003	chr18:5243593-5246505	2913	0.0143607	8.33388e-05	0.0171965	0.384917	Down
LOC387647	chr10	+	E003	chr10:29709420-29711299	1880	0.00395235	0.00026409	0.0435095	-0.109562	Up
LOC388152	chr15	-	E003	chr15:84872929-84873083	155	0.00655687	8.66181e-05	0.0177427	0.289986	Down
LOC388796	chr20	-	E005	chr20:37050739-37050888	150	0.0127254	2.54173e-05	0.00652393	0.451737	Down
LOC647946	chr18	-	E003	chr18:37331293-37331324	32	0.0526994	1.26948e-07	6.16e-05	-1.15192	Up
LOC647946	chr18	-	E001	chr18:36786888-36788753	1866	0.0114987	8.68471e-05	0.017768	0.247975	Down
LRPAP1	chr4	-	E001	chr4:3505324-3514763	9440	0.00184984	5.39037e-09	3.47745e-06	-0.175295	Up
LY6G5B	chr6	+	E003	chr6:31639641-31640227	587	0.00350322	5.91283e-05	0.0130312	-0.110766	Up
LY6G5B	chr6	+	E001	chr6:31638728-31638785	58	0.074535	5.64122e-05	0.0125145	1.11782	Down
MADD	chr11	+	E031	chr11:47330531-47330593	63	0.225341	7.64105e-05	0.0161225	-12.892	Up
MADD	chr11	+	E019	chr11:47310519-47310578	60	0.0749797	0.000133019	0.0251697	-1.18345	Up
MAGED1	chrX	+	E001	chrX:51546155-51546213	59	0.0328682	1.99399e-06	0.000736277	0.941774	Down
MAGOH	chr1	-	E003	chr1:53699214-53699324	111	0.00284969	0.000155736	0.0287487	0.158221	Down
MANEAL	chr1	+	E004	chr1:38262416-38262492	77	0.0102003	1.51258e-05	0.00425182	0.412242	Down
MAP2	chr2	+	E009	chr2:210557349-210561074	3726	0.0266585	7.48743e-07	0.000300169	-0.745841	Up
MAP3K3	chr17	+	E016	chr17:61769602-61769779	178	0.0186366	0.00019472	0.0344032	0.498921	Down
MAP3K7	chr6	-	E002	chr6:91228166-91228281	116	0.00774696	7.27786e-06	0.00223618	0.375178	Down
MAP4K4	chr2	+	E037	chr2:102507628-102511152	3525	0.00127329	9.91751e-06	0.00291977	-0.0983741	Up
MAP4K4	chr2	+	E018	chr2:102477287-102477448	162	0.0233657	7.45068e-05	0.0158399	0.625881	Down
MAPK8IP3	chr16	+	E012	chr16:1808979-1808996	18	0.0940527	1.0922e-06	0.000421791	-1.77131	Up
MAPKAPK2	chr1	+	E010	chr1:206905383-206905919	537	0.046824	1.12944e-08	6.966e-06	1.38034	Down
MAPKBP1	chr15	+	E011	chr15:42106748-42106937	190	0.0421356	0.000243364	0.040773	0.820673	Down
MATR3	chr5	+	E010	chr5:138642928-138644016	1089	0.00113198	7.37169e-08	3.73862e-05	0.105756	Down
MATR3	chr5	+	E012	chr5:138651386-138651427	42	0.00361512	3.40032e-09	2.30861e-06	0.320372	Down
MATR3	chr5	+	E006	chr5:138618428-138618873	446	0.0044999	1.15837e-08	7.09246e-06	0.355745	Down
MBIP	chr14	-	E006	chr14:36781165-36781230	66	0.0179838	2.0854e-05	0.00560021	0.552582	Down
MBNL3	chrX	-	E013	chrX:131573601-131573718	118	0.115267	0.000105346	0.0207703	1.56546	Down
MCM7	chr7	-	E012	chr7:99696827-99696901	75	0.0136893	8.52085e-12	9.89459e-09	0.801728	Down
MCPH1	chr8	+	E009	chr8:6303069-6304940	1872	0.00922755	4.15913e-05	0.00979444	0.349106	Down
MEF2BNB	chr19	-	E012	chr19:19292685-19293381	697	0.0206753	4.30342e-08	2.30763e-05	-0.610769	Up
MEF2BNB	chr19	-	E011	chr19:19291495-19291570	76	0.0269077	2.89528e-05	0.00726525	0.735334	Down
MEGF8	chr19	+	E040	chr19:42875502-42875634	133	0.0107364	4.36161e-05	0.0101858	0.418276	Down
METTL5	chr2	-	E003	chr2:170671987-170672038	52	0.00824409	1.96811e-05	0.0053363	0.365538	Down
MFF	chr2	+	E004	chr2:228195342-228195562	221	0.00295023	5.49477e-05	0.0122218	0.176776	Down
MFF	chr2	+	E002	chr2:228193394-228193505	112	0.00732539	0.000149585	0.0278074	0.302126	Down
MFI2	chr3	-	E011	chr3:196745824-196746672	849	0.00881723	2.16499e-07	0.000100147	-0.452763	Up
MFI2	chr3	+	E003	chr3:196730968-196731230	263	0.01443	6.79721e-05	0.0146338	0.459453	Down
MGA	chr15	+	E015	chr15:42034744-42035370	627	0.0102601	4.38397e-05	0.0102238	0.398717	Down
MGAT4B	chr5	-	E015	chr5:179228970-179229875	906	0.00383067	0	0	-0.684242	Up
MICAL3	chr22	-	E015	chr22:18342921-18347664	4744	0.003492	0	0	-0.46385	Up
MIR3198	chr12	-	E010	chr12:54673792-54673915	124	0.00729421	4.69379e-06	0.00154046	0.363414	Down
MIR4426	chr2	+	E004	chr2:55459845-55459943	99	0.00273738	5.75168e-10	4.56816e-07	-0.285528	Up
MIR937	chr8	-	E022	chr8:144889722-144889784	63	0.00871024	4.49127e-06	0.00147701	0.421165	Down
MIS12	chr17	+	E003	chr17:5392143-5394130	1988	0.0026999	1.82061e-08	1.06811e-05	-0.0892847	Up
MIS12	chr17	+	E002	chr17:5391516-5391909	394	0.0158366	4.70809e-07	0.000201202	0.552649	Down
MITD1	chr2	-	E004	chr2:99787806-99787892	87	0.0145704	5.03078e-06	0.00163212	0.533515	Down
MKI67	chr10	-	E009	chr10:129913192-129914271	1080	0.00228242	9.37028e-14	1.44281e-10	-0.291369	Up
MKI67	chr10	-	E001	chr10:129894925-129897519	2595	0.00172359	0	0	0.242482	Down
MKNK2	chr19	-	E002	chr19:2037829-2039855	2027	0.00201097	6.70944e-07	0.000272878	0.147353	Down
MLLT4	chr6	+	E034	chr6:168363248-168365793	2546	0.0048671	7.06102e-14	1.1323e-10	0.489842	Down
MMD	chr17	-	E007	chr17:53499031-53499341	311	0.00999947	4.21885e-15	7.80612e-12	-0.725525	Up
MMP24	chr20	+	E009	chr20:33862075-33864804	2730	0.00649268	2.77775e-07	0.000125056	0.167449	Down
MORF4L2	chrX	-	E006	chrX:102940099-102940188	90	0.00121348	3.87187e-05	0.00924584	-0.0839206	Up
MORF4L2	chrX	-	E001	chrX:102930426-102931979	1554	0.000874796	1.26181e-08	7.61502e-06	-0.05555	Up
MORF4L2	chrX	-	E005	chrX:102939609-102939657	49	0.00771084	1.71018e-07	8.11293e-05	0.43977	Down
MORF4L2	chrX	-	E004	chrX:102933549-102933579	31	0.00407057	0	0	0.617018	Down
MORF4L2	chrX	-	E003	chrX:102933529-102933548	20	0.00422722	0	0	0.667712	Down
MPI	chr15	+	E007	chr15:75189352-75189560	209	0.00595839	2.12554e-07	9.85927e-05	0.373708	Down
MPRIP	chr17	+	E019	chr17:17078607-17078726	120	0.00989018	5.74034e-07	0.000238064	0.4859	Down
MRE11A	chr11	-	E001	chr11:94150469-94153347	2879	0.0015706	0.000281812	0.0455818	-0.093698	Up
MRPL22	chr5	+	E003	chr5:154330381-154330498	118	0.00436124	5.22096e-07	0.000219224	0.281415	Down
MRPL33	chr2	+	E004	chr2:28002300-28002608	309	0.00243931	5.81581e-06	0.00186169	-0.158928	Up
MRPL33	chr2	+	E003	chr2:27997291-27997397	107	0.00525908	0	0	0.599398	Down
MRPL43	chr10	-	E001	chr10:102737579-102739129	1551	0.0115656	2.09299e-05	0.00560557	0.432075	Down
MRPL52	chr14	+	E003	chr14:23299158-23299258	101	0.00988954	5.00309e-07	0.000212193	-0.496009	Up
MRPS18C	chr4	+	E003	chr4:84379499-84379582	84	0.00837818	6.69008e-10	5.28852e-07	0.521475	Down
MRPS21	chr1	+	E002	chr1:150266319-150266754	436	0.00250317	3.02591e-12	3.77403e-09	0.269133	Down
MRPS6	chr21	+	E003	chr21:35467162-35478561	11400	0.0254773	1.8935e-07	8.88084e-05	0.469199	Down
MSH5	chr6	+	E002	chr6:31707840-31707997	158	0.0445006	0.000252307	0.0419789	-0.7728	Up
MSI2	chr17	+	E012	chr17:55709152-55710544	1393	0.00864428	0	0	-0.913129	Up
MSL1	chr17	+	E010	chr17:38290532-38293045	2514	0.00126112	1.31339e-09	9.69936e-07	-0.117105	Up
MSL1	chr17	+	E003	chr17:38282436-38282659	224	0.00352392	0.000233525	0.0394386	0.188863	Down
MSL1	chr17	+	E004	chr17:38285498-38285880	383	0.00260033	5.20151e-07	0.000218954	0.205849	Down
MSL1	chr17	+	E001	chr17:38278790-38279013	224	0.00684467	0.000102965	0.0203937	0.300395	Down
MTCH2	chr11	-	E001	chr11:47638858-47640471	1614	0.00206645	3.6593e-10	3.17599e-07	-0.216917	Up
MTERFD2	chr2	-	E002	chr2:242029395-242029459	65	0.0127574	9.89515e-06	0.00291977	-0.487802	Up
MTERFD2	chr2	-	E001	chr2:242026509-242028780	2272	0.00280697	3.5556e-10	3.10198e-07	-0.228594	Up
MTERFD2	chr2	-	E005	chr2:242034981-242035853	873	0.0127468	1.04601e-11	1.19002e-08	0.597431	Down
MTERFD2	chr2	-	E007	chr2:242038811-242039309	499	0.00804947	0	0	0.744949	Down
MTERFD2	chr2	-	E004	chr2:242034545-242034980	436	0.0312041	1.19256e-08	7.2491e-06	1.06587	Down
MTHFD2	chr2	+	E002	chr2:74428509-74428606	98	0.0231549	7.46784e-06	0.00228206	0.68691	Down
MTHFD2L	chr4	+	E008	chr4:75167414-75168814	1401	0.00555078	6.31028e-06	0.00198229	-0.311735	Up
MTHFD2L	chr4	+	E001	chr4:75023829-75023998	170	0.0150431	0	0	1.23896	Down
MXD3	chr5	-	E001	chr5:176732501-176734196	1696	0.0118516	9.33261e-06	0.00278123	-0.237147	Up
MYL6B	chr12	+	E002	chr12:56547593-56547656	64	0.020787	1.90893e-05	0.00521597	-0.637474	Up
MYO18A	chr17	-	E003	chr17:27401933-27402627	695	0.0266056	0	0	-1.49142	Up
MYO19	chr17	-	E030	chr17:34891061-34891305	245	0.0232467	1.23273e-10	1.17317e-07	-0.879789	Up
MYO1B	chr2	+	E025	chr2:192265475-192265561	87	0.0204941	3.78712e-05	0.00910949	0.607374	Down
MYO1B	chr2	+	E026	chr2:192267358-192267444	87	0.0151713	2.0516e-07	9.54259e-05	0.657721	Down
N4BP2L2	chr13	-	E004	chr13:33016525-33018263	1739	0.0115612	3.88678e-06	0.00130889	-0.394113	Up
NAA38	chr7	+	E004	chr7:117831966-117844093	12128	0.00260924	6.26942e-09	3.99858e-06	-0.154669	Up
NAP1L1	chr12	-	E002	chr12:76441499-76442172	674	0.00203993	0	0	-0.384841	Up
NAP1L1	chr12	-	E001	chr12:76438672-76441498	2827	0.000990205	1.7135e-06	0.000641141	-0.0766253	Up
NAP1L1	chr12	-	E017	chr12:76478347-76478738	392	0.00148783	0.000220455	0.0376849	0.10292	Down
NAP1L1	chr12	-	E012	chr12:76453578-76453658	81	0.00140135	1.44704e-05	0.00408122	0.113426	Down
NASP	chr1	+	E006	chr1:46072993-46074009	1017	0.0134263	2.60532e-06	0.000921589	0.339585	Down
NBL1	chr1	+	E003	chr1:19943752-19943830	79	0.0218404	8.64336e-08	4.33138e-05	-0.820159	Up
NBL1	chr1	+	E015	chr1:19983359-19984949	1591	0.00340129	9.21272e-05	0.0186444	0.19439	Down
NCAPG2	chr7	-	E005	chr7:158443524-158443664	141	0.00475493	0.000194696	0.0344032	0.239274	Down
NCDN	chr1	+	E002	chr1:36023485-36023756	272	0.0260492	3.64808e-07	0.000160799	0.849447	Down
NCOA4	chr10	+	E005	chr10:51579128-51579282	155	0.00396274	0.000282462	0.0456181	0.200888	Down
NELF	chr9	-	E013	chr9:140350081-140350086	6	0.0285108	0.000202969	0.0355623	-0.627955	Up
NF1	chr17	+	E016	chr17:29548948-29549782	835	0.0317243	9.54834e-09	5.93255e-06	-1.11043	Up
NFASC	chr1	+	E034	chr1:204985436-204991950	6515	0.0189126	3.125e-08	1.73283e-05	0.65381	Down
NFKBIB	chr19	+	E008	chr19:39398300-39399370	1071	0.00630873	5.09688e-07	0.000215087	-0.317714	Up
NGFRAP1	chrX	+	E004	chrX:102632391-102632437	47	0.00229214	0	0	-0.344499	Up
NGFRAP1	chrX	+	E002	chrX:102631956-102632034	79	0.00120837	0.000299392	0.0479645	0.071062	Down
NHP2L1	chr22	-	E003	chr22:42078360-42078556	197	0.0177481	4.09144e-08	2.20097e-05	-0.775052	Up
NIN	chr14	-	E016	chr14:51223210-51225348	2139	0.00241693	9.58023e-08	4.75048e-05	-0.210349	Up
NKD1	chr16	+	E010	chr16:50667103-50674771	7669	0.00457692	0.000215123	0.0372268	0.126575	Down
NME2	chr17	+	E015	chr17:49248848-49249105	258	0.00108344	4.44832e-05	0.0103452	-0.0764151	Up
NME2	chr17	+	E007	chr17:49239089-49239450	362	0.00139748	1.88738e-15	3.73872e-12	0.204921	Down
NOS1AP	chr1	+	E010	chr1:162332773-162335193	2421	0.112776	6.19956e-05	0.0135391	1.70716	Down
NOVA1	chr14	-	E001	chr14:26915089-26918169	3081	0.00689385	4.45611e-06	0.00146831	0.272396	Down
NPEPL1	chr20	+	E006	chr20:57234679-57234690	12	0.0115919	2.28065e-05	0.00595362	-0.445197	Up
NPIP	chr16	+	E001	chr16:15031300-15031362	63	0.0172079	1.38078e-10	1.29162e-07	-0.85785	Up
NPM1	chr5	+	E010	chr5:170833401-170833731	331	0.00249769	3.92393e-10	3.37091e-07	-0.271606	Up
NPTN	chr15	-	E009	chr15:73889363-73889710	348	0.0268373	1.11022e-16	2.49248e-13	-1.62375	Up
NR2C1	chr12	-	E005	chr12:95424406-95424649	244	0.0213749	0.00010225	0.0202786	-0.559274	Up
NRIP2	chr12	-	E005	chr12:2939874-2940026	153	0.0548647	0.000191397	0.0339945	0.844153	Down
NSUN5P1	chr7	+	E004	chr7:75040938-75041042	105	0.0140526	1.52645e-06	0.000573705	0.578326	Down
NSUN5P2	chr7	-	E008	chr7:72423865-72423969	105	0.0112694	4.30844e-06	0.00142523	0.476143	Down
NT5C3	chr7	-	E010	chr7:33075546-33075600	55	0.0326275	6.17254e-05	0.0134976	-0.726637	Up
NT5M	chr17	+	E001	chr17:17206680-17207131	452	0.0394282	0.000142579	0.0267042	-0.634026	Up
OAZ3	chr1	+	E001	chr1:151735445-151735643	199	0.00572733	3.78203e-05	0.00910949	0.142123	Down
OBSL1	chr2	-	E013	chr2:220422906-220423181	276	0.0134566	2.66167e-06	0.000937581	0.54816	Down
OCIAD2	chr4	-	E002	chr4:48894789-48894906	118	0.0115729	8.80469e-05	0.0179916	0.388306	Down
ODF2	chr9	+	E027	chr9:131256948-131257119	172	0.0326953	1.11643e-05	0.00325798	0.867266	Down
OFD1	chrX	+	E019	chrX:13781864-13781974	111	0.0210387	7.21816e-05	0.015404	0.590405	Down
ORC4	chr2	-	E013	chr2:148733471-148733544	74	0.00758196	3.15918e-05	0.00782256	0.338999	Down
ORMDL1	chr2	-	E004	chr2:190647740-190647849	110	0.0178611	0.000192171	0.0340601	0.487603	Down
OS9	chr12	+	E014	chr12:58113882-58114046	165	0.0163275	0.000149625	0.0278074	-0.415559	Up
OXNAD1	chr3	+	E009	chr3:16344915-16347594	2680	0.00606794	3.39054e-06	0.00116985	-0.303042	Up
P2RX5	chr17	-	E001	chr17:3566187-3567179	993	0.0028047	1.3289e-06	0.000506236	-0.195286	Up
P2RX5	chr17	-	E005	chr17:3572352-3575787	3436	0.00234066	8.13384e-05	0.016908	0.132185	Down
PAFAH1B2	chr11	+	E010	chr11:117046622-117047131	510	0.0470695	3.90136e-08	2.10544e-05	-1.59257	Up
PAFAH1B2	chr11	+	E011	chr11:117047132-117047592	461	0.0836717	0.000115731	0.0224241	-1.44913	Up
PAQR3	chr4	-	E005	chr4:79856275-79856437	163	0.0102653	1.7533e-05	0.00483166	0.371175	Down
PATL1	chr11	-	E013	chr11:59423429-59423518	90	0.0236096	0.000135992	0.0256128	0.582467	Down
PBRM1	chr3	-	E004	chr3:52588740-52588895	156	0.00963446	2.09405e-05	0.00560557	0.406197	Down
PCBP2	chr12	+	E010	chr12:53858544-53858636	93	0.00676547	1.32247e-05	0.00376137	0.250354	Down
PCBP2	chr12	+	E013	chr12:53861589-53861627	39	0.0111915	4.24216e-13	6.10498e-10	0.532772	Down
PDCD10	chr3	-	E008	chr3:167443189-167443261	73	0.0337385	2.15726e-05	0.00571645	0.828552	Down
PDCD2	chr6	-	E005	chr6:170891354-170892144	791	0.00441333	2.73234e-05	0.00694959	-0.243877	Up
PDCD2	chr6	-	E004	chr6:170890835-170891353	519	0.00389504	1.61456e-05	0.00447865	-0.23055	Up
PDCD2	chr6	-	E001	chr6:170884660-170886805	2146	0.00323408	4.07688e-06	0.00136472	0.218029	Down
PDCD6IP	chr3	+	E008	chr3:33868073-33868756	684	0.00913738	1.20412e-10	1.15855e-07	0.615233	Down
PDF	chr16	-	E002	chr16:69363900-69364498	599	0.00534311	0.000169817	0.0307125	0.241657	Down
PDK2	chr17	+	E015	chr17:48187321-48188733	1413	0.00442554	0.000285816	0.0460965	0.193637	Down
PDLIM5	chr4	+	E002	chr4:95373038-95373146	109	0.0235612	0.000262184	0.0432802	-0.555809	Up
PDLIM5	chr4	+	E003	chr4:95376398-95376535	138	0.0073991	1.00821e-09	7.64681e-07	-0.489994	Up
PDXDC2P	chr16	-	E002	chr16:70010714-70011906	1193	0.0192314	9.35546e-07	0.000366336	0.48459	Down
PEF1	chr1	-	E004	chr1:32100823-32101123	301	0.00423823	6.10742e-05	0.0134074	0.215524	Down
PEX16	chr11	-	E001	chr11:45931220-45931728	509	0.0531343	3.57011e-05	0.00869933	-0.961799	Up
PEX19	chr1	-	E008	chr1:160253320-160253429	110	0.00942935	2.27021e-05	0.00593557	0.362336	Down
PFKL	chr21	+	E004	chr21:45725140-45725300	161	0.0265886	1.62093e-14	2.78497e-11	-1.39453	Up
PFKL	chr21	+	E003	chr21:45724158-45724338	181	0.0350661	4.26914e-06	0.0014178	-0.898082	Up
PFN2	chr3	-	E002	chr3:149684052-149684373	322	0.00290054	5.1803e-13	7.39189e-10	0.324357	Down
PGBD3	chr10	-	E017	chr10:50723151-50725167	2017	0.0272816	0.000265076	0.0435866	0.59701	Down
PGP	chr16	-	E002	chr16:2264139-2264822	684	0.00301436	2.01061e-05	0.00541664	-0.155615	Up
PGP	chr16	-	E001	chr16:2261603-2264054	2452	0.00249894	2.01061e-05	0.00541664	0.123759	Down
PHC1	chr12	+	E015	chr12:9091901-9094060	2160	0.00544021	4.88291e-10	4.03025e-07	-0.248371	Up
PHF10	chr6	-	E002	chr6:170105229-170105417	189	0.00599437	0.000166512	0.0302581	0.269051	Down
PHF14	chr7	+	E017	chr7:11142113-11147376	5264	0.0328139	6.78148e-10	5.33573e-07	0.850056	Down
PHF17	chr4	+	E010	chr4:129783381-129785787	2407	0.00685377	0.00021572	0.0372491	-0.275406	Up
PHF19	chr9	-	E011	chr9:123631853-123632122	270	0.0144686	0.000257481	0.0427132	-0.440358	Up
PHF19	chr9	-	E012	chr9:123632123-123632223	101	0.00817551	3.16744e-07	0.000141465	-0.438386	Up
PHF19	chr9	-	E014	chr9:123636257-123636338	82	0.0114461	1.99949e-05	0.00540397	-0.381974	Up
PHF19	chr9	-	E015	chr9:123636834-123637034	201	0.00611354	5.30043e-05	0.0119314	-0.279387	Up
PHF19	chr9	-	E001	chr9:123617931-123620564	2634	0.0152594	0	0	0.782256	Down
PHF19	chr9	-	E005	chr9:123624866-123625027	162	0.0532869	7.67962e-05	0.0161634	0.930471	Down
PHF19	chr9	-	E007	chr9:123627988-123628108	121	0.0403317	2.5846e-06	0.000918116	0.959821	Down
PHF19	chr9	-	E006	chr9:123626327-123626394	68	0.063907	0.000141686	0.0265664	0.984418	Down
PHF20	chr20	+	E001	chr20:34359923-34360001	79	0.0191	3.14283e-05	0.00780502	-0.559087	Up
PHF20	chr20	+	E002	chr20:34389413-34389527	115	0.014882	0.000172147	0.0310338	-0.440622	Up
PHTF2	chr7	+	E016	chr7:77569845-77569976	132	0.0103631	2.28569e-06	0.000826261	0.464736	Down
PICALM	chr11	-	E004	chr11:85689113-85689136	24	0.0115392	0.000194502	0.0344032	-0.391774	Up
PIGF	chr2	-	E006	chr2:46842076-46842324	249	0.00568779	4.65418e-09	3.04925e-06	0.383683	Down
PIGL	chr17	+	E001	chr17:16120509-16120775	267	0.00996258	6.07188e-06	0.00191813	-0.333127	Up
PIK3CD	chr1	+	E024	chr1:9786967-9789172	2206	0.00411898	1.04081e-10	1.00717e-07	-0.282055	Up
PIN1	chr19	+	E002	chr19:9947499-9947551	53	0.0250041	9.71693e-08	4.79797e-05	-0.866719	Up
PLA2G12A	chr4	-	E003	chr4:110639839-110639915	77	0.00768237	9.43353e-06	0.00280617	0.355502	Down
PLOD2	chr3	-	E007	chr3:145795649-145795711	63	0.00466421	3.02792e-05	0.00755307	-0.263444	Up
PLRG1	chr4	-	E001	chr4:155456149-155457896	1748	0.00342488	1.28927e-08	7.75298e-06	-0.280455	Up
PLRG1	chr4	-	E002	chr4:155458438-155458631	194	0.00678841	7.4156e-05	0.0157853	0.303902	Down
PML	chr15	+	E014	chr15:74336562-74340155	3594	0.0175717	1.49599e-08	8.90071e-06	0.749282	Down
PMM1	chr22	-	E005	chr22:41980285-41980376	92	0.0158309	8.90692e-05	0.0181564	0.446317	Down
PNISR	chr6	-	E011	chr6:99864225-99864304	80	0.00339592	0.000218518	0.037458	0.189159	Down
POLG	chr15	-	E007	chr15:89864356-89864491	136	0.00884363	8.2639e-05	0.0170971	0.359398	Down
POLH	chr6	+	E011	chr6:43581397-43588260	6864	0.00231072	3.48154e-05	0.00854535	0.11614	Down
POLN	chr4	-	E028	chr4:2240331-2240770	440	0.00515729	0.000155886	0.0287487	-0.238722	Up
POLN	chr4	-	E029	chr4:2241765-2242820	1056	0.00287594	3.5824e-05	0.0087041	-0.167384	Up
POLN	chr4	-	E005	chr4:2083360-2083470	111	0.122161	0.00026252	0.0432932	1.59634	Down
POLR1D	chr13	+	E005	chr13:28239823-28241559	1737	0.00175894	0	0	-0.226547	Up
POLR1D	chr13	+	E003	chr13:28197012-28197590	579	0.00230821	0	0	0.317083	Down
POLR2H	chr3	+	E002	chr3:184082754-184082837	84	0.0024146	7.09479e-05	0.0151599	0.151802	Down
PPAPDC1B	chr8	-	E001	chr8:38120650-38122122	1473	0.00737743	7.02333e-06	0.00216985	0.307	Down
PPHLN1	chr12	+	E004	chr12:42745687-42745851	165	0.0054342	9.12569e-06	0.00272923	-0.295857	Up
PPHLN1	chr12	+	E017	chr12:42840394-42842422	2029	0.00298386	4.40501e-10	3.72715e-07	0.283144	Down
PPIL2	chr22	+	E022	chr22:22049786-22051035	1250	0.00475034	0	0	0.826766	Down
PPIL3	chr2	-	E004	chr2:201747065-201747158	94	0.00912712	6.58221e-06	0.00205239	0.402728	Down
PPM1A	chr14	+	E006	chr14:60752460-60755272	2813	0.00305961	0.000232147	0.0392452	-0.160223	Up
PPM1B	chr2	+	E008	chr2:44457552-44458611	1060	0.00354018	0.000213426	0.0369713	-0.180564	Up
PPM1B	chr2	+	E009	chr2:44459455-44461742	2288	0.00302869	1.80049e-09	1.27916e-06	0.260034	Down
PPP1R12A	chr12	-	E013	chr12:80199946-80200113	168	0.0167405	1.31328e-06	0.000502559	0.617999	Down
PPP2R5C	chr14	+	E019	chr14:102391478-102394328	2851	0.001537	2.15826e-10	1.96433e-07	-0.163093	Up
PPP2R5D	chr6	+	E012	chr6:42976431-42976484	54	0.0104421	5.26836e-05	0.0118751	0.40251	Down
PPP6R2	chr22	+	E027	chr22:50882632-50883518	887	0.00296201	2.32708e-06	0.000837235	-0.212106	Up
PPP6R2	chr22	+	E016	chr22:50875417-50875497	81	0.016588	0.000113244	0.0219927	0.523382	Down
PPPDE1	chr1	+	E003	chr1:244852551-244852644	94	0.00563732	8.83373e-05	0.0180291	0.260433	Down
PQLC2	chr1	+	E002	chr1:19638853-19639222	370	0.0230257	2.28676e-06	0.000826261	-0.735951	Up
PRDM2	chr1	+	E013	chr1:14149654-14151574	1921	0.0135246	2.73682e-10	2.42536e-07	0.731478	Down
PRDM4	chr12	-	E008	chr12:108145192-108145986	795	0.004479	2.74747e-05	0.00696703	0.240735	Down
PRMT2	chr21	+	E010	chr21:48078833-48080068	1236	0.00246212	3.10862e-15	5.81579e-12	-0.303005	Up
PRMT2	chr21	+	E011	chr21:48080745-48080874	130	0.0081574	0.00031238	0.0496673	0.304788	Down
PRMT2	chr21	+	E014	chr21:48084207-48085155	949	0.00642052	6.89732e-07	0.000279843	0.369821	Down
PRMT2	chr21	+	E012	chr21:48081712-48081848	137	0.017815	3.36807e-07	0.000149632	0.693533	Down
PRR3	chr6	+	E001	chr6:30524486-30525227	742	0.00402396	0.000205542	0.0359382	0.193404	Down
PRRC2B	chr9	+	E030	chr9:134369792-134369873	82	0.0108975	3.61546e-06	0.00122734	0.475741	Down
PRRC2C	chr1	+	E032	chr1:171556787-171556890	104	0.00430048	4.70252e-06	0.00154046	0.278343	Down
PSAP	chr10	-	E008	chr10:73581765-73581767	3	0.00391395	4.44089e-16	9.3468e-13	-0.479503	Up
PSAP	chr10	-	E010	chr10:73582411-73582416	6	0.00432081	2.79776e-13	4.09634e-10	-0.456033	Up
PSMA1	chr11	-	E006	chr11:14535512-14535948	437	0.00547243	5.56527e-10	4.44106e-07	0.433278	Down
PSMA5	chr1	-	E001	chr1:109941653-109944712	3060	0.00482934	1.09111e-09	8.21937e-07	-0.350194	Up
PSMC5	chr17	+	E002	chr17:61905044-61905283	240	0.0141553	6.1991e-07	0.00025583	-0.59159	Up
PSMD11	chr17	+	E014	chr17:30807771-30808042	272	0.00567412	0	0	0.637449	Down
PSMF1	chr20	+	E009	chr20:1145673-1148426	2754	0.00195782	0.000183182	0.0326387	-0.114667	Up
PTBP1	chr19	+	E013	chr19:805513-805569	57	0.00300411	0	0	0.414564	Down
PTBP1	chr19	+	E012	chr19:805492-805512	21	0.00368908	7.77156e-15	1.40705e-11	0.426137	Down
PTGR2	chr14	+	E010	chr14:74345799-74346008	210	0.0123672	4.72655e-09	3.08466e-06	0.621625	Down
PTMS	chr12	+	E004	chr12:6879323-6879384	62	0.00220658	2.3087e-05	0.00599894	0.155495	Down
PTPLAD1	chr15	+	E004	chr15:65849077-65849241	165	0.002353	0.000105107	0.0207475	0.152855	Down
PTPMT1	chr11	+	E002	chr11:47587349-47587457	109	0.014502	1.06665e-05	0.00313437	-0.523836	Up
PVRL2	chr19	+	E006	chr19:45381480-45382198	719	0.0041119	2.33186e-08	1.33548e-05	-0.30529	Up
PVRL2	chr19	+	E010	chr19:45391367-45392485	1119	0.00400591	8.32667e-15	1.47581e-11	0.437376	Down
PVRL3	chr3	+	E010	chr3:110863746-110863884	139	0.0246878	3.15165e-06	0.00109415	-0.755219	Up
PVRL3	chr3	+	E011	chr3:110866250-110866331	82	0.0264175	4.28476e-05	0.0100202	-0.683865	Up
PVRL3	chr3	+	E013	chr3:110912047-110913016	970	0.0144238	7.67807e-09	4.86019e-06	-0.557078	Up
PVRL3	chr3	+	E009	chr3:110852508-110856407	3900	0.00466467	1.13305e-11	1.2804e-08	0.29603	Down
PYGL	chr14	-	E018	chr14:51401825-51401903	79	0.00415662	0.00010561	0.0207979	-0.223441	Up
PYGL	chr14	-	E016	chr14:51390687-51390818	132	0.00393296	6.75011e-05	0.0145527	-0.221573	Up
QTRTD1	chr3	+	E003	chr3:113784084-113784304	221	0.00788973	7.62664e-05	0.0161225	0.333446	Down
R3HDM1	chr2	+	E015	chr2:136399106-136399360	255	0.0174456	1.24123e-10	1.17413e-07	0.904	Down
RAB23	chr6	-	E003	chr6:57059568-57059650	83	0.0110208	0.000290768	0.0467231	0.365471	Down
RABGAP1	chr9	+	E017	chr9:125836564-125836707	144	0.0136844	4.8906e-05	0.0111581	0.469933	Down
RABGAP1L	chr1	+	E025	chr1:174927028-174927327	300	0.0572662	2.14238e-05	0.00570771	-1.06056	Up
RABGAP1L	chr1	+	E032	chr1:174958986-174964445	5460	0.00335216	4.41356e-06	0.00145714	0.175792	Down
RANGRF	chr17	+	E006	chr17:8192907-8193130	224	0.0119925	1.73598e-05	0.0047918	0.443767	Down
RBBP7	chrX	-	E005	chrX:16870674-16870751	78	0.00181367	9.44961e-06	0.00280617	0.146109	Down
RBFOX3	chr17	-	E001	chr17:77085427-77086967	1541	0.01514	1.78064e-05	0.004899	-0.28271	Up
RBM39	chr20	-	E018	chr20:34328447-34328519	73	0.0130161	0	0	1.76507	Down
RBM39	chr20	-	E016	chr20:34322108-34322179	72	0.0882479	9.38161e-12	1.08195e-08	2.76875	Down
RBM5	chr3	+	E016	chr3:50147812-50147896	85	0.00793259	0.000201503	0.035379	0.327013	Down
RBMX	chrX	-	E001	chrX:135951353-135952576	1224	0.00184331	3.20225e-11	3.3911e-08	0.187531	Down
RBPJ	chr4	+	E005	chr4:26364068-26364250	183	0.0118325	2.07253e-08	1.1992e-05	0.598781	Down
RCE1	chr11	+	E026	chr11:66612971-66613033	63	0.0158857	5.50455e-10	4.44106e-07	0.79774	Down
RECQL5	chr17	-	E013	chr17:73645794-73646798	1005	0.0624727	3.70215e-05	0.00894343	-0.976637	Up
REPS1	chr6	-	E012	chr6:139247538-139247618	81	0.0120394	3.90972e-06	0.00131399	0.514481	Down
RER1	chr1	+	E007	chr1:2334474-2336885	2412	0.00160324	5.72545e-08	2.99389e-05	-0.133361	Up
RFC5	chr12	+	E002	chr12:118455495-118455620	126	0.0822157	9.33994e-05	0.0188114	1.21796	Down
RFC5	chr12	+	E003	chr12:118455621-118455858	238	0.0484525	2.22962e-11	2.43777e-08	1.76206	Down
RFFL	chr17	-	E009	chr17:33426811-33428055	1245	0.0046698	8.18104e-10	6.37548e-07	-0.353543	Up
RFFL	chr17	-	E001	chr17:33336131-33339168	3038	0.00272989	7.90514e-06	0.00239828	0.158476	Down
RGS5	chr1	-	E001	chr1:163112089-163117293	5205	0.00901955	2.48652e-07	0.00011377	-0.358359	Up
RHCE	chr1	-	E001	chr1:25688740-25689044	305	0.00876369	6.25297e-06	0.00196796	0.205296	Down
RHOT1	chr17	+	E020	chr17:30538135-30538257	123	0.0390465	0.000145926	0.02721	0.86275	Down
RIF1	chr2	+	E035	chr2:152324988-152325065	78	0.0104058	5.35837e-05	0.0120457	0.404127	Down
RNF123	chr3	+	E039	chr3:49758618-49758962	345	0.0035215	0.000108358	0.0211906	-0.200188	Up
RNF14	chr5	+	E007	chr5:141354369-141354520	152	0.00870795	0.000158472	0.0291618	0.333045	Down
RNF146	chr6	+	E010	chr6:127607195-127607322	128	0.0168983	0.000121058	0.0233486	0.472332	Down
RNF167	chr17	+	E007	chr17:4846474-4846579	106	0.00449748	0.000181404	0.032425	0.221878	Down
RNF41	chr12	-	E006	chr12:56606780-56606922	143	0.0209098	5.69989e-13	7.99775e-10	-1.18271	Up
RNPC3	chr1	+	E019	chr1:104114179-104114392	214	0.0475314	0.000273485	0.0445775	-0.849261	Up
RNPS1	chr16	-	E007	chr16:2314574-2314761	188	0.00172213	3.79737e-08	2.05592e-05	-0.165619	Up
ROBO1	chr3	-	E013	chr3:78696779-78696805	27	0.0773649	3.68718e-05	0.0089329	1.02157	Down
RPAP3	chr12	-	E006	chr12:48073276-48073377	102	0.0132298	1.94064e-05	0.00528736	0.480791	Down
RPL13AP5	chr19	+	E009	chr19:49995097-49995564	468	0.00187038	8.8304e-08	4.39892e-05	-0.124309	Up
RPL17	chr18	-	E013	chr18:47018100-47018105	6	0.00420405	3.60914e-06	0.00122734	0.272923	Down
RPL17	chr18	-	E014	chr18:47018106-47018203	98	0.00344399	7.79011e-08	3.93897e-05	0.280609	Down
RPL17	chr18	-	E012	chr18:47018034-47018099	66	0.00331309	1.56215e-08	9.22912e-06	0.287577	Down
RPL17	chr18	-	E011	chr18:47017955-47018033	79	0.00366728	3.12714e-11	3.33253e-08	0.362709	Down
RPL28	chr19	+	E009	chr19:55902922-55903451	530	0.00476887	2.42891e-09	1.67859e-06	-0.387835	Up
RPL28	chr19	+	E008	chr19:55899611-55902921	3311	0.00139063	3.59113e-12	4.44605e-09	-0.163857	Up
RPL28	chr19	+	E006	chr19:55899298-55899416	119	0.00118032	1.10229e-07	5.41107e-05	0.0992047	Down
RPL31	chr2	+	E005	chr2:101622534-101622811	278	0.00321512	0	0	-0.738107	Up
RPL31	chr2	+	E007	chr2:101635460-101636155	696	0.0024402	0	0	-0.569389	Up
RPL31	chr2	+	E002	chr2:101619164-101619270	107	0.00208005	0.000270915	0.0442722	0.0716933	Down
RPL31	chr2	+	E001	chr2:101618691-101618777	87	0.00101912	1.49942e-10	1.39485e-07	0.100541	Down
RPL32	chr3	-	E006	chr3:12881841-12881949	109	0.0133147	1.3128e-08	7.86637e-06	-0.692216	Up
RPL32	chr3	-	E005	chr3:12881811-12881840	30	0.0147135	0.000153886	0.0285048	-0.466705	Up
RPL41	chr12	+	E002	chr12:56510444-56510558	115	0.00166989	0	0	-0.273466	Up
RPLP0	chr12	-	E008	chr12:120638635-120638694	60	0.00465109	8.67741e-07	0.000341373	-0.273741	Up
RPP14	chr3	+	E004	chr3:58296036-58296133	98	0.014376	1.42892e-05	0.00404366	0.511821	Down
RPP30	chr10	+	E012	chr10:92660426-92661947	1522	0.00562738	1.17103e-05	0.00339371	-0.311726	Up
RPP30	chr10	+	E015	chr10:92665059-92668312	3254	0.00992875	0	0	0.905531	Down
RPS10	chr6	-	E002	chr6:34261228-34261312	85	0.0068533	2.30082e-05	0.00598771	0.290977	Down
RPS10	chr6	-	E003	chr6:34263418-34263462	45	0.00807738	6.67809e-05	0.0144344	0.303144	Down
RPS10	chr6	-	E005	chr6:34360041-34360457	417	0.00764645	3.16309e-08	1.74568e-05	0.465671	Down
RPS24	chr10	+	E010	chr10:79814289-79816571	2283	0.00977007	5.54672e-10	4.44106e-07	-0.632153	Up
RPS24	chr10	+	E008	chr10:79799962-79799983	22	0.00320613	4.61819e-09	3.03749e-06	-0.293544	Up
RPS29	chr14	-	E001	chr14:50044042-50044571	530	0.00763252	1.19194e-12	1.58027e-09	-0.611746	Up
RRP7B	chr22	-	E001	chr22:42969266-42970824	1559	0.00311577	0.000113134	0.0219927	-0.144777	Up
RTN2	chr19	-	E009	chr19:45997424-45997678	255	0.0386635	2.60125e-08	1.46485e-05	-1.11621	Up
RTN2	chr19	-	E010	chr19:45997784-45998263	480	0.0259601	2.47757e-08	1.4046e-05	-0.882991	Up
RTN4	chr2	-	E003	chr2:55200957-55201003	47	0.00292818	0.000204569	0.0358054	0.163507	Down
RTN4	chr2	-	E008	chr2:55252222-55254621	2400	0.0458933	0	0	1.74374	Down
RUFY3	chr4	+	E014	chr4:71655310-71655614	305	0.011117	4.03247e-05	0.00959005	-0.419907	Up
RUFY3	chr4	+	E015	chr4:71656942-71659274	2333	0.00519857	0.00022818	0.0386911	-0.186912	Up
RUSC1	chr1	+	E006	chr1:155294636-155294734	99	0.0132819	2.57548e-05	0.00658044	0.46838	Down
SAMD11	chr1	+	E014	chr1:879288-879961	674	0.0015487	7.66399e-05	0.0161507	-0.101556	Up
SAMD11	chr1	+	E003	chr1:865535-865716	182	0.00508076	2.9533e-05	0.00738882	0.249409	Down
SARS	chr1	+	E002	chr1:109757169-109760113	2945	0.00508077	0	0	0.527459	Down
SAT1	chrX	+	E004	chrX:23802411-23802520	110	0.00812893	4.36802e-11	4.55792e-08	0.557941	Down
SC5DL	chr11	+	E006	chr11:121177766-121184119	6354	0.00111629	4.25736e-05	0.00996997	-0.0559555	Up
SCMH1	chr1	-	E014	chr1:41625397-41625605	209	0.0230622	0.00017368	0.0312261	0.602579	Down
SCMH1	chr1	-	E013	chr1:41618271-41618413	143	0.0311583	2.30641e-06	0.000831578	0.929581	Down
SDF4	chr1	-	E002	chr1:1153069-1153184	116	0.0721394	0.000124677	0.0239643	-1.17804	Up
SEC22C	chr3	-	E007	chr3:42610357-42610565	209	0.0050668	2.83771e-05	0.00715278	-0.263603	Up
SEC22C	chr3	-	E002	chr3:42590150-42594940	4791	0.00225018	0	0	0.296759	Down
SEC31A	chr4	-	E007	chr4:83763338-83763634	297	0.00413827	6.13027e-08	3.18931e-05	0.313739	Down
SEC31B	chr10	-	E010	chr10:102256892-102257037	146	0.0221576	0.000112395	0.0219036	0.564055	Down
SEC61A2	chr10	+	E015	chr10:12211257-12211957	701	0.0366274	9.2435e-07	0.000362795	-0.746252	Up
SERBP1	chr1	-	E001	chr1:67873493-67878946	5454	0.000882855	7.04342e-07	0.0002844	-0.0561926	Up
SERF2	chr15	+	E009	chr15:44085885-44085907	23	0.0144201	8.31465e-09	5.22387e-06	-0.724287	Up
SETD4	chr21	-	E003	chr21:37406841-37408258	1418	0.00393193	7.70797e-05	0.0162028	0.197104	Down
SF1	chr11	-	E003	chr11:64533423-64533627	205	0.00551903	0	0	0.886044	Down
SF1	chr11	-	E002	chr11:64532991-64533422	432	0.0079958	0	0	0.948416	Down
SF3B1	chr2	-	E022	chr2:198283521-198283675	155	0.0329571	5.07649e-05	0.0115197	0.681018	Down
SF3B3	chr16	+	E026	chr16:70605576-70611571	5996	0.00263199	3.58633e-07	0.000158492	-0.163881	Up
SIAE	chr11	-	E011	chr11:124545154-124545298	145	0.0156915	4.74465e-10	3.9549e-07	0.748133	Down
SKP1	chr5	-	E001	chr5:133492082-133493459	1378	0.00132079	1.60697e-05	0.00446496	-0.0972573	Up
SKP2	chr5	+	E002	chr5:36152873-36153144	272	0.00385707	2.54906e-05	0.00653276	-0.229718	Up
SKP2	chr5	+	E010	chr5:36181920-36183941	2022	0.00153015	0	0	0.331923	Down
SLAIN1	chr13	+	E005	chr13:78317151-78317300	150	0.0266372	3.57236e-06	0.00121792	0.801496	Down
SLC16A1	chr1	-	E005	chr1:113497898-113498656	759	0.0439082	6.40948e-06	0.00200596	-1.07626	Up
SLC25A3	chr12	+	E002	chr12:98987519-98987752	234	0.00855241	4.74104e-11	4.89744e-08	-0.617977	Up
SLC35F2	chr11	-	E003	chr11:107675444-107675496	53	0.00681641	1.89394e-05	0.0051853	0.326935	Down
SLC36A4	chr11	-	E005	chr11:92901110-92901337	228	0.00705392	4.74173e-07	0.000202126	0.382983	Down
SLC37A4	chr11	-	E003	chr11:118896402-118896467	66	0.0391196	0.000261954	0.0432802	-0.75186	Up
SLC39A3	chr19	-	E002	chr19:2734524-2737045	2522	0.00532656	0.00030062	0.0481155	-0.235046	Up
SLC3A2	chr11	+	E010	chr11:62651461-62651584	124	0.0830781	1.91827e-08	1.1215e-05	1.64214	Down
SLC46A1	chr17	-	E005	chr17:26731634-26732486	853	0.00633176	4.52706e-05	0.0104562	-0.275322	Up
SLC4A5	chr2	-	E001	chr2:74443369-74445919	2551	0.0284974	6.928e-05	0.0148601	-0.336864	Up
SLC6A15	chr12	-	E008	chr12:85274629-85277637	3009	0.00992359	4.45897e-05	0.0103557	0.284276	Down
SLC6A8	chrX	+	E002	chrX:152954966-152955054	89	0.0215973	3.98777e-07	0.000174402	-0.787637	Up
SLC9A3R2	chr16	+	E003	chr16:2083265-2083427	163	0.071833	1.38529e-05	0.00392679	-1.23932	Up
SLFN11	chr17	-	E008	chr17:33694622-33694719	98	0.00836042	2.5536e-07	0.000116207	0.450512	Down
SLIT2	chr4	+	E002	chr4:20258295-20258366	72	0.00194311	0	0	-0.333319	Up
SLIT2	chr4	+	E003	chr4:20259491-20259562	72	0.00151322	0	0	-0.313122	Up
SLIT2	chr4	+	E001	chr4:20255235-20255617	383	0.00609702	4.38529e-11	4.55792e-08	-0.298957	Up
SLIT2	chr4	+	E004	chr4:20270433-20270504	72	0.00235864	4.84457e-05	0.0110982	-0.160823	Up
SMAD5	chr5	+	E005	chr5:135496545-135496796	252	0.00507905	2.01106e-06	0.000740953	0.303803	Down
SMARCC2	chr12	-	E003	chr12:56558153-56558431	279	0.00621818	5.10715e-09	3.30741e-06	0.441819	Down
SMARCD3	chr7	-	E014	chr7:150972200-150972337	138	0.0182212	8.1467e-05	0.0169139	0.530648	Down
SMPD4	chr2	-	E021	chr2:130939331-130940323	993	0.00158807	1.22951e-08	7.44682e-06	0.15848	Down
SNED1	chr2	+	E030	chr2:242026807-242026890	84	0.0316613	7.80837e-06	0.0023732	-0.72352	Up
SNHG1	chr11	-	E007	chr11:62621991-62622023	33	0.00196355	3.40775e-06	0.00117339	-0.184294	Up
SNHG1	chr11	-	E009	chr11:62622605-62622688	84	0.00147258	1.19455e-05	0.0034382	-0.1309	Up
SNHG1	chr11	-	E006	chr11:62621490-62621536	47	0.00274181	5.26912e-13	7.45545e-10	0.345506	Down
SNHG1	chr11	-	E008	chr11:62622360-62622410	51	0.00379754	0	0	0.703548	Down
SNHG15	chr7	-	E003	chr7:45023956-45024025	70	0.00634168	0.000258274	0.0428025	0.257471	Down
SNHG3	chr1	+	E006	chr1:28835418-28837404	1987	0.00188503	6.2319e-08	3.22864e-05	-0.150427	Up
SNHG3	chr1	+	E007	chr1:28843237-28843379	143	0.0479117	6.13837e-07	0.000253946	1.00935	Down
SNHG3	chr1	+	E010	chr1:28857035-28857085	51	0.0495694	3.17251e-08	1.74568e-05	1.40608	Down
SNHG5	chr6	-	E002	chr6:86387142-86387210	69	0.00246956	8.49316e-06	0.00256282	-0.177983	Up
SNHG5	chr6	-	E003	chr6:86387513-86387593	81	0.00242109	0.000117369	0.0226891	0.139194	Down
SNHG6	chr8	-	E002	chr8:67834559-67834627	69	0.0038556	4.90063e-05	0.0111658	0.198739	Down
SNRPD3	chr22	+	E004	chr22:24967884-24968509	626	0.00163219	5.87903e-06	0.0018748	-0.124161	Up
SNX22	chr15	+	E007	chr15:64446586-64449680	3095	0.0346016	4.41392e-05	0.0102794	-0.324409	Up
SNX5	chr20	-	E013	chr20:17949018-17949100	83	0.00887104	3.93672e-07	0.000172618	0.462457	Down
SOD2	chr6	-	E002	chr6:160102755-160103505	751	0.00229981	5.96857e-06	0.0018926	-0.150397	Up
SON	chr21	+	E007	chr21:34932183-34932973	791	0.00572881	2.57169e-05	0.00658044	0.300525	Down
SPAG9	chr17	-	E001	chr17:49039535-49043748	4214	0.00114668	1.2311e-06	0.000472185	-0.0932673	Up
SPECC1	chr17	+	E011	chr17:20140173-20142743	2571	0.00925497	3.41544e-05	0.00840166	-0.368395	Up
SPEG	chr2	+	E004	chr2:220312696-220313993	1298	0.00774005	0.000223306	0.0381335	0.295723	Down
SPNS2	chr17	+	E013	chr17:4440748-4443228	2481	0.00210683	0.000235578	0.0396659	0.0426814	Down
SPOP	chr17	-	E011	chr17:47745389-47745440	52	0.0809813	0.000131068	0.0249083	1.14317	Down
SRCAP	chr16	+	E025	chr16:30734905-30736403	1499	0.00154708	1.24567e-13	1.8727e-10	0.209319	Down
SRCAP	chr16	+	E021	chr16:30732510-30732797	288	0.00542765	4.47903e-09	2.95751e-06	0.406391	Down
SRCIN1	chr17	-	E001	chr17:36686259-36689666	3408	0.0203632	6.55745e-08	3.36623e-05	0.758527	Down
SREK1	chr5	+	E004	chr5:65454637-65454760	124	0.0171176	4.86529e-05	0.0111154	0.520842	Down
SRSF1	chr17	-	E001	chr17:56078280-56081362	3083	0.00529754	0.000211269	0.0367108	-0.127406	Up
SRSF1	chr17	-	E002	chr17:56081363-56082283	921	0.00122027	9.65218e-05	0.0193017	-0.0626563	Up
SRSF1	chr17	-	E004	chr17:56082962-56083161	200	0.00428875	1.00415e-09	7.64681e-07	0.329286	Down
SRSF10	chr1	-	E003	chr1:24295573-24297929	2357	0.00139444	3.51366e-05	0.00861165	-0.0800842	Up
SSBP3	chr1	-	E013	chr1:54723742-54723822	81	0.0318351	0.000107551	0.0210817	0.745528	Down
SSR4	chrX	+	E006	chrX:153061118-153061311	194	0.0260673	3.33067e-16	7.18985e-13	1.49775	Down
ST13	chr22	-	E001	chr22:41220601-41222670	2070	0.00100394	2.49434e-05	0.00641205	-0.0665293	Up
ST20	chr15	-	E010	chr15:80206930-80207598	669	0.0218595	9.17243e-05	0.0185852	0.567198	Down
ST7L	chr1	-	E014	chr1:113153463-113153625	163	0.0130702	0.000209091	0.036483	-0.340329	Up
ST7L	chr1	-	E017	chr1:113161531-113162040	510	0.00723478	7.36478e-06	0.00225496	-0.329522	Up
ST7L	chr1	-	E001	chr1:113066141-113068733	2593	0.0151061	7.72209e-05	0.0162123	0.400156	Down
STAG3L1	chr7	+	E010	chr7:74996018-74996914	897	0.0174601	1.40334e-06	0.000530987	-0.545777	Up
STAG3L1	chr7	+	E005	chr7:74993902-74994025	124	0.0220394	0.000154706	0.0285938	0.525802	Down
STAU1	chr20	-	E009	chr20:47741125-47741142	18	0.0359827	5.4636e-05	0.0121686	-0.809938	Up
STAU1	chr20	-	E013	chr20:47782534-47782822	289	0.0317922	2.18301e-09	1.53154e-06	1.16952	Down
STC2	chr5	-	E001	chr5:172741726-172745252	3527	0.00133045	0.00017019	0.0307469	0.0608149	Down
STK11	chr19	+	E001	chr19:1205798-1207202	1405	0.00197155	5.05155e-05	0.0114786	-0.127335	Up
STRADA	chr17	-	E002	chr17:61781112-61781364	253	0.0114131	8.27554e-05	0.0170971	-0.405814	Up
STRADA	chr17	-	E014	chr17:61803998-61804055	58	0.0179507	3.83058e-05	0.00918526	0.536894	Down
SUGT1	chr13	+	E006	chr13:53235610-53235705	96	0.0497982	2.80349e-05	0.00707711	0.982331	Down
SYNGR1	chr22	+	E006	chr22:39777701-39781593	3893	0.0031996	2.43161e-05	0.00627955	-0.150613	Up
SYNGR2	chr17	+	E003	chr17:76167591-76167730	140	0.00355518	0.000215915	0.0372491	0.184605	Down
SYNJ2BP	chr14	-	E003	chr14:70809375-70809446	72	0.00290068	5.84149e-05	0.0129066	0.174125	Down
TADA3	chr3	-	E002	chr3:9824812-9825711	900	0.0127044	4.24857e-06	0.00141376	-0.52127	Up
TAF12	chr1	-	E006	chr1:28969167-28969503	337	0.0570309	5.18152e-05	0.0117265	-0.972248	Up
TAF5L	chr1	-	E001	chr1:229728866-229730841	1976	0.00214621	0.000311959	0.0496673	-0.110899	Up
TAF5L	chr1	-	E002	chr1:229734941-229737941	3001	0.00358481	1.10234e-12	1.48487e-09	0.332349	Down
TAF6	chr7	-	E011	chr7:99710972-99711028	57	0.0189914	0.000104485	0.020649	0.539799	Down
TAF9	chr5	-	E004	chr5:68660570-68661581	1012	0.00187623	4.13337e-07	0.000179836	-0.130474	Up
TAOK2	chr16	+	E018	chr16:29998165-29999726	1562	0.00992786	8.36357e-08	4.20368e-05	0.381185	Down
TAOK2	chr16	+	E017	chr16:29997826-29998164	339	0.00655327	8.69446e-08	4.34405e-05	0.396019	Down
TAPBPL	chr12	+	E007	chr12:6571200-6571488	289	0.0464457	7.51155e-07	0.000300421	-0.438947	Up
TBC1D1	chr4	+	E012	chr4:38053520-38053681	162	0.120296	0.00013319	0.0251697	1.80798	Down
TCOF1	chr5	+	E021	chr5:149771107-149771220	114	0.00874205	1.35435e-05	0.00384555	0.395992	Down
TEKT4P2	chr21	-	E004	chr21:9915250-9916547	1298	0.00769437	0.000144046	0.0269189	-0.189197	Up
TEKT4P2	chr21	-	E002	chr21:9907493-9908432	940	0.0151354	2.26683e-06	0.00082259	0.564644	Down
TERF1	chr8	+	E007	chr8:73942571-73942630	60	0.0317668	2.2572e-05	0.00592048	0.769705	Down
TFIP11	chr22	-	E014	chr22:26907085-26907161	77	0.0651592	2.98876e-10	2.62103e-07	-2.81635	Up
THAP3	chr1	+	E009	chr1:6694080-6695646	1567	0.00215925	2.51736e-10	2.24268e-07	0.163583	Down
THBS3	chr1	-	E010	chr1:155170242-155170401	160	0.0249455	2.15382e-05	0.00571645	0.666234	Down
THEM4	chr1	-	E001	chr1:151843343-151847404	4062	0.00444519	0.00026451	0.0435361	0.174968	Down
THOC2	chrX	-	E004	chrX:122747250-122747407	158	0.0121131	0.000107497	0.0210817	0.35092	Down
THYN1	chr11	-	E008	chr11:134122811-134123120	310	0.0142837	2.75895e-06	0.000967799	-0.545685	Up
THYN1	chr11	-	E002	chr11:134118703-134118853	151	0.0176833	6.59695e-08	3.37622e-05	0.705467	Down
TIA1	chr2	-	E009	chr2:70456191-70456223	33	0.0375083	0.000227536	0.0386911	0.639558	Down
TICAM2	chr5	-	E002	chr5:114916895-114917012	118	0.0342208	0.000143992	0.0269189	-0.726837	Up
TICAM2	chr5	-	E001	chr5:114914339-114916894	2556	0.00818533	0	0	-0.671318	Up
TICAM2	chr5	-	E004	chr5:114948905-114952014	3110	0.00154741	2.66681e-08	1.49677e-05	0.0967033	Down
TIMM50	chr19	+	E011	chr19:39980359-39981528	1170	0.00286867	9.31922e-05	0.0187921	-0.173262	Up
TIMM8B	chr11	-	E002	chr11:111956702-111957034	333	0.00953358	5.58073e-07	0.000232591	0.457333	Down
TINF2	chr14	-	E008	chr14:24710226-24710322	97	0.0192908	0.000171819	0.0310078	0.512517	Down
TM6SF1	chr15	+	E010	chr15:83805233-83806111	879	0.00611175	0.000138273	0.0260135	-0.152334	Up
TMEM106C	chr12	+	E003	chr12:48357992-48358206	215	0.00214164	1.75759e-12	2.2251e-09	-0.250389	Up
TMEM106C	chr12	+	E010	chr12:48361916-48362661	746	0.00149999	7.9603e-14	1.25265e-10	-0.185534	Up
TMEM106C	chr12	+	E009	chr12:48360991-48361044	54	0.00381068	3.57325e-06	0.00121792	0.25935	Down
TMEM106C	chr12	+	E005	chr12:48359621-48359780	160	0.00300239	3.24776e-09	2.22296e-06	0.284344	Down
TMEM106C	chr12	+	E008	chr12:48360466-48360515	50	0.00388605	6.91629e-08	3.52892e-05	0.309713	Down
TMEM106C	chr12	+	E007	chr12:48359956-48360012	57	0.00729287	6.8155e-06	0.00211729	0.386083	Down
TMEM126B	chr11	+	E005	chr11:85342189-85342360	172	0.0132729	4.9843e-11	5.08631e-08	0.745758	Down
TMEM126B	chr11	+	E004	chr11:85340248-85340306	59	0.0688491	2.85119e-05	0.007176	1.205	Down
TMEM126B	chr11	+	E003	chr11:85340176-85340247	72	0.0382309	7.01168e-11	6.98583e-08	1.45307	Down
TMEM14C	chr6	+	E003	chr6:10724803-10724866	64	0.00619469	0.000177145	0.0317647	0.281306	Down
TMEM179B	chr11	+	E004	chr11:62557073-62557151	79	0.00663147	5.99673e-06	0.00189796	0.335353	Down
TMEM237	chr2	-	E003	chr2:202492044-202492137	94	0.00805597	0.000216801	0.0372625	0.338691	Down
TMEM50A	chr1	+	E007	chr1:25687151-25688852	1702	0.00140274	9.73808e-05	0.0194044	-0.0841229	Up
TMEM8B	chr9	+	E016	chr9:35852824-35852970	147	0.045183	0.000145637	0.0271861	0.912354	Down
TMEM8B	chr9	+	E018	chr9:35853502-35854844	1343	0.0113317	0	0	1.04421	Down
TMPO	chr12	+	E004	chr12:98926601-98929412	2812	0.00130909	3.33515e-08	1.82325e-05	-0.122258	Up
TMPO	chr12	+	E008	chr12:98938729-98938839	111	0.00331265	4.69177e-05	0.0108069	0.203975	Down
TMX2	chr11	+	E022	chr11:57573354-57573507	154	0.00456769	2.82477e-09	1.94133e-06	-0.372848	Up
TMX2	chr11	+	E021	chr11:57572135-57572252	118	0.00440817	1.56325e-05	0.00436509	-0.265288	Up
TMX2	chr11	+	E018	chr11:57563929-57564464	536	0.00270288	1.73009e-07	8.15987e-05	-0.23251	Up
TMX2	chr11	+	E033	chr11:57583769-57586652	2884	0.00186719	2.06427e-11	2.27174e-08	-0.171075	Up
TMX2	chr11	+	E007	chr11:57506446-57506511	66	0.00546898	1.23135e-12	1.61977e-09	0.497657	Down
TMX2	chr11	+	E006	chr11:57506136-57506242	107	0.00481855	2.10942e-15	4.03612e-12	0.516903	Down
TMX2	chr11	+	E009	chr11:57507571-57508445	875	0.00389001	0	0	0.517868	Down
TMX2	chr11	+	E005	chr11:57505826-57505902	77	0.00654634	1.43952e-12	1.86447e-09	0.534087	Down
TMX2	chr11	+	E001	chr11:57479995-57480279	285	0.00389715	0	0	0.564425	Down
TMX2	chr11	+	E008	chr11:57506603-57506732	130	0.0118266	6.53596e-11	6.58985e-08	0.584765	Down
TMX2	chr11	+	E002	chr11:57505080-57505140	61	0.006521	9.10383e-15	1.59675e-11	0.610057	Down
TMX2	chr11	+	E004	chr11:57505385-57505498	114	0.0145147	9.07052e-14	1.41414e-10	0.750997	Down
TNNT1	chr19	-	E004	chr19:55645525-55645572	48	0.0594232	3.69602e-05	0.00894144	-1.1233	Up
TNPO2	chr19	-	E006	chr19:12812962-12812991	30	0.0216488	9.42848e-05	0.0189444	-0.579894	Up
TNRC6A	chr16	+	E007	chr16:24804794-24804970	177	0.0417025	0.000227585	0.0386911	0.778047	Down
TOR1AIP2	chr1	-	E005	chr1:179828165-179834570	6406	0.00165749	6.44953e-07	0.000264222	0.111612	Down
TPD52L2	chr20	+	E006	chr20:62507169-62507228	60	0.0182475	5.17009e-06	0.00167409	0.617317	Down
TPGS2	chr18	-	E001	chr18:34376034-34377013	980	0.00206636	0	0	0.350881	Down
TPM1	chr15	+	E009	chr15:63353912-63353987	76	0.0266017	1.16029e-12	1.55053e-09	-1.25476	Up
TPM1	chr15	+	E008	chr15:63353397-63353472	76	0.0136428	1.57142e-05	0.00438064	0.499904	Down
TPM3	chr1	-	E004	chr1:154141781-154141859	79	0.0152227	0	0	-1.70014	Up
TPR	chr1	-	E001	chr1:186280786-186283158	2373	0.00886751	4.50929e-05	0.0104437	-0.31074	Up
TRAF3IP2	chr6	+	E008	chr6:111919041-111923497	4457	0.0135938	2.1616e-13	3.19267e-10	0.833225	Down
TRAFD1	chr12	+	E002	chr12:112563423-112563953	531	0.0185613	5.91722e-06	0.00188341	-0.594277	Up
TRMU	chr22	+	E003	chr22:46739159-46739265	107	0.00889072	0.00023937	0.0401838	0.323801	Down
TRO	chrX	+	E014	chrX:54955144-54957464	2321	0.00200704	1.47984e-08	8.83584e-06	-0.171995	Up
TROAP	chr12	+	E002	chr12:49717387-49717535	149	0.00493154	7.36577e-06	0.00225496	-0.246308	Up
TSC2	chr16	+	E026	chr16:2127599-2127727	129	0.0153624	3.04926e-11	3.27023e-08	-0.830587	Up
TSR1	chr17	-	E014	chr17:2239331-2239434	104	0.0100126	1.30068e-05	0.00371194	0.468036	Down
TTC14	chr3	+	E013	chr3:180326599-180327417	819	0.00394318	8.21565e-15	1.47162e-11	0.424488	Down
TTC3	chr21	+	E002	chr21:38455247-38456631	1385	0.00391433	0	0	-0.793722	Up
TTF1	chr9	-	E010	chr9:135276842-135278215	1374	0.003701	0.000230307	0.0389732	0.174921	Down
TTK	chr6	+	E002	chr6:80715547-80715558	12	0.0283045	6.43649e-07	0.000264222	-0.910981	Up
TUBGCP5	chr15	+	E023	chr15:22872500-22872783	284	0.0638169	0.000227805	0.0386911	-0.990739	Up
TUBGCP6	chr22	-	E010	chr22:50658680-50660303	1624	0.00227027	3.35254e-09	2.28539e-06	0.229532	Down
TYMP	chr22	-	E001	chr22:50961997-50962853	857	0.00220153	5.36106e-06	0.00172596	-0.0948204	Up
UBA2	chr19	+	E002	chr19:34921481-34921564	84	0.00309351	2.59697e-08	1.46485e-05	0.258022	Down
UBA3	chr3	-	E017	chr3:69129263-69129304	42	0.00694657	6.13849e-05	0.0134581	0.314868	Down
UBE2D3	chr4	-	E010	chr4:103748002-103748340	339	0.00473606	9.99201e-16	2.02702e-12	-0.534138	Up
UBE2D3	chr4	-	E009	chr4:103747794-103748001	208	0.00521645	3.78586e-13	5.49527e-10	-0.510181	Up
UBE2F	chr2	+	E010	chr2:238949929-238951423	1495	0.00290544	2.48555e-05	0.00639923	-0.180625	Up
UBE2F	chr2	+	E015	chr2:238977938-238978118	181	0.00883992	0.000249636	0.0416167	0.332979	Down
UBE2G2	chr21	-	E006	chr21:46221199-46221313	115	0.0242937	0.000107291	0.0210798	-0.593938	Up
UBE2I	chr16	+	E004	chr16:1362348-1362604	257	0.00931751	1.86623e-05	0.00511774	-0.399067	Up
UBL7	chr15	-	E002	chr15:74740819-74740941	123	0.00661158	1.98495e-05	0.00537332	0.324293	Down
UBOX5	chr20	-	E005	chr20:3127165-3129906	2742	0.0111429	3.79988e-05	0.00912714	0.250416	Down
UBP1	chr3	-	E009	chr3:33450182-33450289	108	0.0155051	2.59187e-06	0.00091876	0.582539	Down
UBQLN1	chr9	-	E004	chr9:86281265-86281348	84	0.00627508	2.90878e-14	4.84923e-11	0.586125	Down
UCHL5	chr1	-	E004	chr1:192989437-192989511	75	0.0291085	8.24087e-06	0.00249115	0.704601	Down
UCK2	chr1	+	E009	chr1:165877214-165880855	3642	0.00218683	5.86011e-06	0.00187231	-0.121163	Up
UCKL1	chr20	-	E015	chr20:62582112-62582527	416	0.0262658	1.5677e-09	1.13778e-06	-1.06181	Up
UCKL1	chr20	+	E001	chr20:62584737-62587828	3092	0.0227295	1.71532e-07	8.11293e-05	-0.399804	Up
UCKL1	chr20	+	E002	chr20:62587860-62588338	479	0.0254625	1.71532e-07	8.11293e-05	0.462415	Down
UFD1L	chr22	-	E011	chr22:19462591-19462623	33	0.00872849	9.24058e-06	0.00275869	0.395156	Down
UFD1L	chr22	-	E012	chr22:19462993-19463125	133	0.00469956	5.55112e-16	1.15393e-12	0.498283	Down
UIMC1	chr5	-	E011	chr5:176396598-176396707	110	0.0139012	0.000297892	0.0478153	0.404831	Down
UNC13A	chr19	-	E001	chr19:17712137-17717163	5027	0.027094	1.11471e-09	8.34186e-07	0.244827	Down
UNK	chr17	+	E004	chr17:73789524-73790279	756	0.00549059	5.23458e-07	0.00021925	0.341995	Down
UNK	chr17	+	E002	chr17:73787841-73788100	260	0.0121423	1.06991e-05	0.0031365	0.4974	Down
UPF3B	chrX	-	E004	chrX:118974609-118974647	39	0.0611668	1.2363e-05	0.00354021	1.36425	Down
USMG5	chr10	-	E007	chr10:105155503-105155789	287	0.00961027	4.44089e-16	9.3468e-13	0.792099	Down
USP28	chr11	-	E020	chr11:113704971-113705057	87	0.0124019	1.00845e-06	0.000391242	0.577489	Down
USP53	chr4	+	E004	chr4:120160373-120161058	686	0.0132044	1.95809e-05	0.00532266	0.473085	Down
USP9X	chrX	+	E046	chrX:41091640-41095832	4193	0.00119291	1.40296e-06	0.000530987	0.107041	Down
VAMP1	chr12	-	E001	chr12:6571404-6572008	605	0.00598891	4.49951e-05	0.0104355	-0.272651	Up
VAMP1	chr12	-	E002	chr12:6572009-6573652	1644	0.0121052	9.78634e-10	7.52417e-07	0.469411	Down
VAMP1	chr12	-	E003	chr12:6573653-6574055	403	0.0207351	0.000116756	0.0225967	0.478266	Down
VARS2	chr6	+	E016	chr6:30887866-30887993	128	0.024209	1.27436e-07	6.16589e-05	0.768467	Down
VCL	chr10	+	E019	chr10:75871667-75871870	204	0.0278465	0.000310635	0.049577	-0.602214	Up
VPS28	chr8	-	E002	chr8:145649306-145649423	118	0.0176276	6.36691e-05	0.0138507	-0.526062	Up
WDR26	chr1	-	E001	chr1:224572845-224577562	4718	0.00107121	2.13372e-09	1.50322e-06	0.101927	Down
WDR27	chr6	-	E010	chr6:170043793-170043882	90	0.105765	8.2389e-05	0.0170842	-1.4378	Up
WDR83	chr19	+	E002	chr19:12779322-12779441	120	0.00294712	0.000130007	0.0247347	-0.134469	Up
WHSC1	chr4	+	E013	chr4:1941506-1944065	2560	0.00315663	1.43009e-09	1.04693e-06	-0.296983	Up
WNK1	chr12	+	E015	chr12:989887-990165	279	0.0116391	1.17769e-05	0.00340715	0.480293	Down
WWP2	chr16	+	E011	chr16:69942754-69944311	1558	0.0130252	5.34861e-08	2.81432e-05	-0.605079	Up
XIST	chrX	-	E001	chrX:73040495-73047819	7325	0.000820273	2.43249e-09	1.67859e-06	-0.0389467	Up
XIST	chrX	-	E004	chrX:73053073-73053209	137	0.00103368	4.61985e-07	0.000198438	0.0845123	Down
XPO5	chr6	-	E001	chr6:43490068-43491743	1676	0.00172779	4.2226e-09	2.82139e-06	-0.180149	Up
YIPF1	chr1	-	E011	chr1:54354917-54355136	220	0.0522605	1.01454e-06	0.000392703	1.28311	Down
ZAK	chr2	+	E012	chr2:174085878-174091873	5996	0.00192482	0.000112682	0.0219343	-0.0897389	Up
ZDHHC4	chr7	+	E004	chr7:6618132-6618196	65	0.017718	2.23104e-07	0.000102638	-0.70216	Up
ZFAND1	chr8	-	E009	chr8:82629484-82629523	40	0.0430429	8.04174e-08	4.05403e-05	1.08413	Down
ZFAND5	chr9	-	E007	chr9:74978386-74978522	137	0.0105142	0.00012009	0.0231886	0.381287	Down
ZFYVE28	chr4	-	E009	chr4:2331980-2332775	796	0.119024	6.29773e-05	0.0137179	-1.47523	Up
ZFYVE28	chr4	-	E001	chr4:2271324-2272583	1260	0.0449737	8.06564e-05	0.0168078	0.886717	Down
ZMYM3	chrX	-	E001	chrX:70459474-70460958	1485	0.00220688	3.93099e-05	0.00936194	0.145331	Down
ZNF195	chr11	-	E003	chr11:3382973-3383119	147	0.0204822	2.24073e-05	0.00589511	0.601606	Down
ZNF207	chr17	+	E008	chr17:30688487-30688534	48	0.00680196	2.58682e-14	4.35561e-11	0.603432	Down
ZNF207	chr17	+	E011	chr17:30693684-30693776	93	0.0121265	6.66134e-16	1.36782e-12	0.903678	Down
ZNF226	chr19	+	E011	chr19:44679651-44681838	2188	0.00334135	9.10719e-09	5.70053e-06	-0.235358	Up
ZNF226	chr19	+	E010	chr19:44679137-44679582	446	0.0158661	1.19923e-05	0.00344578	0.534826	Down
ZNF238	chr1	+	E003	chr1:244217090-244220778	3689	0.00172079	9.57578e-05	0.0191891	-0.0332369	Up
ZNF346	chr5	+	E007	chr5:176491513-176493745	2233	0.00688333	0.000162301	0.0297042	0.212185	Down
ZNF37A	chr10	+	E003	chr10:38384286-38384465	180	0.037862	1.25124e-05	0.0035769	-0.889878	Up
ZNF397	chr18	+	E005	chr18:32825316-32827153	1838	0.00210679	0.00031411	0.0498952	-0.0984023	Up
ZNF397	chr18	+	E007	chr18:32837892-32838397	506	0.0117865	1.11646e-05	0.00325798	0.454679	Down
ZNF410	chr14	+	E013	chr14:74388769-74388909	141	0.0199206	2.33617e-06	0.000838716	0.666743	Down
ZNF512	chr2	+	E002	chr2:27806525-27806583	59	0.0169626	0.000228069	0.0386911	0.476086	Down
ZNF530	chr19	+	E001	chr19:58111253-58111502	250	0.0127716	0.000167066	0.0303125	-0.344229	Up
ZNF530	chr19	+	E003	chr19:58117054-58119637	2584	0.0126088	7.90075e-05	0.0165153	0.259088	Down
ZNF544	chr19	+	E007	chr19:58772217-58775008	2792	0.00947137	2.29669e-05	0.00598621	-0.225602	Up
ZNF559	chr19	+	E025	chr19:9491344-9491823	480	0.0131396	1.71942e-06	0.00064193	-0.544322	Up
ZNF559	chr19	+	E013	chr19:9452371-9454521	2151	0.0123955	8.93093e-10	6.898e-07	0.490623	Down
ZNF638	chr2	+	E004	chr2:71575883-71577401	1519	0.00213318	1.30896e-07	6.31515e-05	0.191916	Down
ZNF653	chr19	-	E005	chr19:11597802-11597973	172	0.0335814	3.60962e-05	0.0087576	0.764827	Down
ZNF653	chr19	-	E004	chr19:11597584-11597695	112	0.0529672	0.000219071	0.0374863	0.875784	Down
ZNF653	chr19	-	E002	chr19:11594857-11594956	100	0.0553602	0.000299353	0.0479645	0.876479	Down
ZNF653	chr19	-	E003	chr19:11596471-11596585	115	0.0436536	2.87148e-06	0.00100309	1.02347	Down
ZNF749	chr19	+	E003	chr19:57954659-57957191	2533	0.00578565	0.000302492	0.0483691	-0.122842	Up
ZNFX1	chr20	+	E007	chr20:47897440-47897501	62	0.00858377	3.93785e-12	4.8368e-09	0.601628	Down
ZWILCH	chr15	+	E002	chr15:66801084-66801178	95	0.0218758	1.90837e-07	8.92571e-05	-0.808733	Up
ZXDC	chr3	-	E006	chr3:126178581-126180377	1797	0.00243038	2.52321e-06	0.000900105	-0.167295	Up
ZXDC	chr3	-	E001	chr3:126156444-126157304	861	0.00825461	1.58917e-07	7.60171e-05	0.450307	Down
ZYX	chr7	+	E005	chr7:143079686-143079778	93	0.00735128	0.00017377	0.0312261	0.304295	Down

## Sheet: S2c
Pair-wise comparisons of DEXSeq-detected exons in a-, b- and ab- cultures and in controls
ab- versus controls	a- versus controls	b- versus controls	a- versus b-
ABCA7	ABCA11P	ABCC5	ABCA11P
ABCC10	ABCC10	AK2	ABCC9
ABCC5	ABCC5	ARPC4	ACP1
ABI1	ABCC9	ASCC3	ACTR3C
ABR	ADAT3	ATP5E	ADAMTS2
ACCN2	ADD3	BMP2	ADAT3
ACIN1	AGAP3	BRD2	AGAP3
ACO2	AK2	C1orf182	AHRR
ACOX1	ALG9	CDC42	ALDOA
ADA	ALS2	CDK1	ALG9
ADAL	ANTXR1	CIRBP	ALS2
ADAT3	AP2M1	CLK1	ANKS1B
ADCY3	APLP2	DDX5	ANXA2
ADD1	APOM	DIDO1	APC2
ADD3	ARMC8	ENO1	ARMCX6
AGAP1	ARMCX4	EWSR1	ARPC4
AGAP3	ARPC4	FAM55C	ASCC3
AGAP8	ASPH	FN1	ASPH
AHCTF1	ASPM	FUBP1	ASPM
AHRR	ATG7	GGA1	ATF3
AK2	ATP6V1G2	GP1BB	ATF7IP2
ALDH16A1	ATRX	HMGN3	ATP5E
ALG9	BAX	HNRNPH2	ATP6V1G2
AMPD2	BCCIP	HNRPDL	ATPIF1
AMZ2P1	BCL2L2	HOXA9	ATRX
ANK3	BICD2	IL13RA1	ATXN2L
ANKHD1	BRD2	IP6K2	BAX
ANKRA2	BUB3	KANSL1L	BICD2
ANKRD10	C10orf32	LAMP2	BRD2
ANKRD36B	C12orf5	LINC00338	BRP44
ANKS6	C15orf38	LUC7L3	BRWD1
ANP32A	C16orf72	MCTS1	BSG
ANTXR1	C17orf76	MGRN1	C11orf49
AP1G1	C17orf81	MLLT4	C15orf38
AP1S2	C1orf43	MXD3	C16orf72
APC2	C2	NASP	C17orf76
APH1A	C7orf55	NGFRAP1	C17orf81
APLP2	C8orf59	NPHP3	C1orf43
APPL2	CALU	NPM1	C3orf23
ARAF	CBWD1	PAN2	C5orf44
ARFGAP2	CCBL2	PDCD6IP	C8orf59
ARHGAP17	CCT3	PKM2	C9orf86
ARHGAP31	CD46	PMS2P1	CALU
ARHGEF18	CD47	PRPF4B	CAPRIN1
ARHGEF25	CD59	RBMX	CCBL2
ARMC10	CDC42SE1	RPL31	CCDC50
ARMC8	CDK1	RTN4	CD46
ARMCX4	CELF2	SEC22C	CD47
ARMCX6	CHURC1	SEC61A2	CD59
ARPC4	CIRBP	SENP3	CDC42
ASCC3	CNOT1	SH2B1	CEBPZ
ASPH	COQ4	SMPD4	CELF2
ASRGL1	CREBZF	SNHG3	CENPN
ASS1	CSTF3	SNX15	CHD2
ATAT1	CTNS	SRSF1	CHRNA3
ATP2C1	CUX1	SRSF2	CHURC1
ATP5D	CXADR	SRSF6	CIAO1
ATP5E	DDX5	SYNJ2BP	CNBP
ATP5G3	DEF8	TM7SF3	COPB2
ATP5L	DGUOK	TPGS2	CPSF6
ATP5SL	DIDO1	U2AF1	CREBZF
ATP6V1C2	DMKN	UGT8	CRYZ
ATPIF1	DNAJB6	WNK1	CSTF3
ATRN	DNAJC21	ZAK	CTNNB1
ATRNL1	DOT1L	ZNF238	CUX1
ATXN7L3	EIF4H	ZNF326	CXADR
AUP1	ELK4	ZNF580	CYFIP2
AZI2	ENO1		DCUN1D5
AZIN1	ENOSF1		DEF8
B9D1	ENSA		DFFA
BACE1	ERV3		DGUOK
BAX	FAM208A		DIDO1
BAZ2B	FANCA		DISP1
BBIP1	FANCI		DMKN
BCAP29	FBXO22		DNAH17
BCAT2	FLOT1		DNAJB6
BCCIP	FSBP		DOT1L
BCKDHB	FXR1		DVL3
BCL11A	GANAB		EDNRB
BCL2L2	GLS		EIF4H
BCLAF1	GNAS		ENAH
BCOR	GOSR2		ENO1
BEX4	GPM6B		EPB41L5
BICD2	HBS1L		ERAP1
BMP2	HMGN3		EXOSC7
BMP6	HNRNPH2		FAM125B
BRD2	HNRPDL		FAM208A
BRWD1	HSPA4		FAM55C
BSCL2	IFNAR1		FAM60A
BTF3L4	ILF3		FANCA
BUB3	IP6K2		FANCI
C10orf76	IPP		FBLN1
C11orf1	ISYNA1		FBXO3
C11orf73	ITGB3BP		FDXR
C12orf23	JMJD6		FGFR1
C16orf53	KANSL1L		FHL1
C16orf72	KLHL5		FKBP1A
C17orf62	LAMP2		FLAD1
C17orf76	LIMK2		FLNB
C19orf63	LINC00338		FLOT1
C1orf124	LOC100131564		FN1
C1orf144	LOC100505678		FSBP
C1orf182	LOC100507246		GAMT
C1orf43	LUC7L3		GANAB
C1QTNF3	MAP2		GATC
C21orf2	MATR3		GGA1
C22orf39	MAZ		GIT2
C3orf23	MEF2BNB		GLS
C4orf21	MGAT4B		GLUL
C7orf55	MGRN1		GNAS
C8orf59	MICAL3		GNB1
C9orf139	MIR1307		GNB1L
CALU	MIR4426		GOLGA3
CAMTA1	MLLT4		GOSR2
CAND1	MPI		GP1BB
CAPN7	MRPL52		GPM6B
CAPRIN1	MSI2		GRIPAP1
CARM1	MTHFD2L		GSPT1
CBR3	MXD3		HDAC8
CBWD1	MXRA7		HNRNPA3
CCBL2	MYO19		HNRPDL
CCDC50	MYO1B		HOXA9
CCDC90A	NAA38		HOXB
CCNT2	NASP		HSPA4
CCT3	NFATC4		IDH3G
CD164	NFX1		IFFO1
CD46	NHP2L1		IFT43
CD59	NIN		IP6K2
CDC25A	NME2		IPP
CDCA7	NPHP3		IRF3
CDK1	NPM1		ISYNA1
CDK17	NRG4		ITGB3BP
CDKN3	NSUN5P2		IVD
CDV3	OBSL1		KANK3
CELF2	ORMDL1		KIAA0391
CELF3	OS9		KLHL5
CENPE	P2RX5		KRIT1
CEP44	PCBP2		LAMP2
CEP72	PCDH11X		LARP6
CFLAR	PCSK5		LIMK2
CHAF1A	PDCD6IP		LOC100288123
CHEK2	PFN2		LOC100507246
CHID1	PHC1		LOC100507577
CHKB	PHF17		LOC285033
CHM	PHF19		LOC285847
CHRNA3	PIGL		LRPAP1
CHRNA5	PKM2		MAGOH
CIRBP	POLG		MAP2
CLASP1	POLR1D		MAP3K13
CLK1	PPHLN1		MAP4K4
CMPK1	PPM1B		MATR3
CNOT7	PPP1R7		MAZ
CNTD1	PRMT2		MCFD2
CNTLN	PRR3		MDM1
COG5	PSPC1		MEF2BNB
COL18A1	PVRL2		MGAT4B
COMMD2	PVRL3		MICAL3
COMMD4	PYGL		MIR1307
COPA	QKI		MIR3658
COPS7A	RAD17		MIR4426
COQ4	RBM39		MRPL52
CPNE1	RBM4		MSI2
CPSF6	RFC5		MTHFD2L
CRAMP1L	RPL13AP5		MUC4
CRYZ	RPL17		MXRA7
CSDE1	RPL28		MYO19
CTNS	RPL31		NAA38
CXADR	RPL41		NASP
CXorf40A	RPP30		NCAPH2
CXorf57	RTN4		NDUFS2
CYTH2	SARNP		NFX1
DALRD3	SAT1		NGFRAP1
DCAF6	SERF2		NHP2L1
DCAF7	SF3B1		NIN
DCAF8	SF3B3		NME2
DCBLD1	SH2B1		NOC2L
DCTN2	SKP2		NPHP3
DCUN1D5	SLC11A2		NPTN
DDX12P	SLC6A15		NUP62
DDX5	SMC4		OCIAD1
DEF8	SMPD4		OS9
DENND5B	SNAPC5		P4HA1
DEPDC1	SNHG1		PAM
DFFA	SNHG5		PAN2
DGAT1	SNX22		PAPOLA
DGKZ	SON		PCBP2
DHRS4L2	SPECC1		PCDH11X
DIDO1	SRSF2		PCDH9
DIP2A	SRSF6		PCSK6
DIS3	STAU1		PDCD10
DISC1	SUV420H1		PDCD6IP
DLD	SYNGR1		PDLIM7
DMKN	SYNJ2BP		PFKL
DMPK	TAF9		PFN2
DMTF1	TAOK2		PGBD3
DNAJB12	TARBP1		PHC1
DNAJB2	TFDP2		PHF17
DTNA	THAP3		PHF19
DYNLL1	TKT		PKM2
EED	TMEM126B		PML
EEF1D	TMLHE		POFUT2
EHMT2	TMX2		POLG
EI24	TOM1L1		POLR1D
EIF1AX	TPGS2		PPHLN1
EIF2AK4	TRAF3IP2		PPM1B
EIF2B3	TRO		PPP1R7
EIF2S1	TROAP		PREPL
EIF4A2	TTC14		PRMT1
EIF4G1	TTC3		PRMT2
EIF4G2	TUSC3		PVRL2
EIF4G3	TYMP		QKI
ELK4	U2AF1		RAB3IP
ELOVL1	UBE2D2		RAD9A
ELP2	USP9X		RBM39
EME1	VCAN		RBPJ
EML2	WBP5		RHBDD2
ENOSF1	WDR83		RPAIN
ENSA	WHSC1		RPAP3
ENY2	WNK1		RPL13AP5
EPB41L4B	ZAK		RPL14
ERBB3	ZFAND1		RPL17
ESPL1	ZNF238		RPL28
ESYT1	ZNF326		RPL31
EXOSC2	ZNF331		RPL32
EXOSC9	ZNF655		RPL36
EXTL2	ZNFX1		RPL41
FAHD1			RPP30
FAIM			RUFY2
FAM113A			RUFY3
FAM120C			SAMD4B
FAM122B			SAR1A
FAM125B			SEC14L2
FAM13B			SEPT6
FAM189B			SET
FAM204A			SF3B3
FAM3A			SGOL2
FAM60A			SKP2
FAM65A			SLC6A15
FANCB			SLC6A8
FBXL15			SMC4
FBXO22			SMPD4
FGFR1OP2			SNHG1
FHOD3			SNHG5
FKBP1A			SNHG8
FLAD1			SPDYA
FLNB			SPECC1
FLOT1			SRSF1
FN1			SRSF10
FOXRED1			SRSF7
FSBP			SYNGR1
FTSJD2			TAF9
FUS			TAOK2
FXR1			TCEB2
FYN			TFDP2
GALE			THAP6
GAMT			TIMM8B
GANAB			TMEM126B
GAS5			TMEM201
GAS6			TMEM8B
GCET2			TMOD1
GCFC2			TMX2
GK5			TOM1L1
GLG1			TOR1AIP2
GLS			TRIM6
GLT8D1			TROAP
GLUL			TSC2
GMNN			TTC14
GMPR2			TTC3
GNAS			TTI2
GOLGA2			TUSC3
GOLGA4			U2AF1
GPATCH2			UBE2D2
GPR75			UBE2D3
GPS1			UNK
GPSM1			USP19
GRAMD1A			VCAN
GRK4			VPRBP
GRK6			VPS28
GSK3B			WBP5
GSTM3			WHSC1
GTF2H2B			WNK1
H2AFV			WWP2
HAUS5			ZAK
HCG18			ZFAND1
HDAC2			ZNF559
HDAC7			ZNF655
HDDC2			ZNFX1
HEATR7A			ZXDC
HECTD2
HIRIP3
HM13
HMG20A
HMGB3
HMGN3
HN1
HNRNPA2B1
HNRNPD
HNRNPH1
HNRNPH2
HNRNPH3
HNRNPK
HNRNPM
HNRNPR
HNRPDL
HOXA9
HOXC4
HPS1
HRAS
HSF2
HSP90AA1
HTRA2
IARS
ICMT
IDH3G
IFNAR1
IFRD2
IGF2R
IGFBP5
IGFBP7
IGSF1
IL12RB2
ILF3
IMMP1L
INF2
INO80C
INPPL1
IP6K2
IPP
IQSEC2
ISOC2
ISYNA1
ITPR3
JMJD6
KANK3
KCNJ14
KCTD1
KIAA0100
KIAA0913
KIAA1191
KIAA1731
KIAA1841
KIAA1984
KIDINS220
KIF1B
KIF21A
KLHL5
KRIT1
L3MBTL3
LAMP2
LAMTOR3
LARP1
LARP1B
LAS1L
LBR
LEKR1
LEPROT
LEPROTL1
LINC00338
LOC100133091
LOC100271836
LOC100505678
LOC100506866
LOC100506963
LOC100507246
LOC220729
LOC339290
LOC387647
LOC388152
LOC388796
LOC647946
LRPAP1
LY6G5B
MADD
MAGED1
MAGOH
MANEAL
MAP2
MAP3K3
MAP3K7
MAP4K4
MAPK8IP3
MAPKAPK2
MAPKBP1
MATR3
MBIP
MBNL3
MCM7
MCPH1
MEF2BNB
MEGF8
METTL5
MFF
MFI2
MGA
MGAT4B
MICAL3
MIR1307
MIR3198
MIR3658
MIR4426
MIR632
MIR937
MIR939
MIS12
MITD1
MKI67
MKNK2
MLLT4
MMD
MMP24
MORF4L2
MPI
MPRIP
MRE11A
MRPL22
MRPL33
MRPL43
MRPL52
MRPS18C
MRPS21
MRPS6
MSH5
MSI2
MSL1
MTCH2
MTERFD2
MTHFD2
MTHFD2L
MXD3
MYL6B
MYO18A
MYO19
MYO1B
N4BP2L2
NAA38
NAP1L1
NASP
NBL1
NCAPG2
NCDN
NCOA4
NELF
NF1
NFASC
NFKBIB
NGFRAP1
NHP2L1
NIN
NKD1
NME2
NOS1AP
NOVA1
NPEPL1
NPIP
NPM1
NPTN
NR2C1
NRIP2
NSUN5P1
NSUN5P2
NT5C3
NT5M
OAZ3
OBSL1
OCIAD2
ODF2
OFD1
ORC4
ORMDL1
OS9
OXNAD1
P2RX5
PAFAH1B2
PAQR3
PATL1
PBRM1
PCBP2
PDCD10
PDCD2
PDCD6IP
PDF
PDK2
PDLIM5
PDXDC2P
PEF1
PEX16
PEX19
PFKL
PFN2
PGBD3
PGP
PHC1
PHF10
PHF14
PHF17
PHF19
PHF20
PHTF2
PICALM
PIGF
PIGL
PIK3CD
PIN1
PLA2G12A
PLOD2
PLRG1
PML
PMM1
PNISR
POLG
POLH
POLN
POLR1D
POLR2H
PPAPDC1B
PPHLN1
PPIL2
PPIL3
PPM1A
PPM1B
PPP1R12A
PPP2R5C
PPP2R5D
PPP6R2
PPPDE1
PQLC2
PRDM2
PRDM4
PRMT2
PRR3
PRRC2B
PRRC2C
PSAP
PSMA1
PSMA5
PSMC5
PSMD11
PSMF1
PTBP1
PTGR2
PTMS
PTPLAD1
PTPMT1
PVRL2
PVRL3
PYGL
QTRTD1
R3HDM1
RAB23
RABGAP1
RABGAP1L
RANGRF
RBBP7
RBFOX3
RBM39
RBM5
RBMX
RBPJ
RCE1
RECQL5
REPS1
RER1
RFC5
RFFL
RGS5
RHCE
RHOT1
RIF1
RNF123
RNF14
RNF146
RNF167
RNF41
RNPC3
RNPS1
ROBO1
RPAP3
RPL13AP5
RPL17
RPL28
RPL31
RPL32
RPL41
RPLP0
RPP14
RPP30
RPS10
RPS24
RPS29
RRP7B
RTN2
RTN4
RUFY3
RUSC1
SAMD11
SARS
SAT1
SC5DL
SCMH1
SDF4
SEC22C
SEC31A
SEC31B
SEC61A2
SERBP1
SERF2
SETD4
SF1
SF3B1
SF3B3
SIAE
SKP1
SKP2
SLAIN1
SLC16A1
SLC25A3
SLC35F2
SLC36A4
SLC37A4
SLC39A3
SLC3A2
SLC46A1
SLC4A5
SLC6A15
SLC6A8
SLC9A3R2
SLFN11
SLIT2
SMAD5
SMARCC2
SMARCD3
SMPD4
SNED1
SNHG1
SNHG15
SNHG3
SNHG5
SNHG6
SNRPD3
SNX22
SNX5
SOD2
SON
SPAG9
SPECC1
SPEG
SPNS2
SPOP
SRCAP
SRCIN1
SREK1
SRSF1
SRSF10
SSBP3
SSR4
ST13
ST20
ST7L
STAG3L1
STAU1
STC2
STK11
STRADA
SUGT1
SYNGR1
SYNGR2
SYNJ2BP
TADA3
TAF12
TAF5L
TAF6
TAF9
TAOK2
TAPBPL
TBC1D1
TCOF1
TEKT4P2
TERF1
TFIP11
THAP3
THBS3
THEM4
THOC2
THYN1
TIA1
TICAM2
TIMM50
TIMM8B
TINF2
TM6SF1
TMEM106C
TMEM126B
TMEM14C
TMEM179B
TMEM237
TMEM50A
TMEM8B
TMPO
TMX2
TNNT1
TNPO2
TNRC6A
TOR1AIP2
TPD52L2
TPGS2
TPM1
TPM3
TPR
TRAF3IP2
TRAFD1
TRMU
TRO
TROAP
TSC2
TSR1
TTC14
TTC3
TTF1
TTK
TUBGCP5
TUBGCP6
TYMP
UBA2
UBA3
UBE2D3
UBE2F
UBE2G2
UBE2I
UBL7
UBOX5
UBP1
UBQLN1
UCHL5
UCKL1
UFD1L
UIMC1
UNC13A
UNK
UPF3B
USP28
USP53
USP9X
VAMP1
VARS2
VCL
VPS28
WDR26
WDR27
WDR83
WHSC1
WNK1
WWP2
XIST
XPO5
YIPF1
ZAK
ZDHHC4
ZFAND1
ZFAND5
ZFYVE28
ZMYM3
ZNF195
ZNF226
ZNF238
ZNF346
ZNF37A
ZNF397
ZNF410
ZNF512
ZNF530
ZNF544
ZNF559
ZNF638
ZNF653
ZNF749
ZNFX1
ZWILCH
ZXDC
ZYX

## Sheet: S3
Cufflinks-detected differential gene expression
ab- versus control	log2_fold_change(2/1)	q_value	Treatment caused gene to go	a- versus controls	log2_fold_change	q_value	Treatment caused gene to go	b- versus controls	log2_fold_change	q_value	Treatment caused gene to go	a- versus b-	log2_fold_change	q_value	a- caused gene to go
AAAS	0.885702	0.000600421	down	AASS	0.822157	0.0011911	down	AASS	0.748173	0.00194237	down	AACS	0.551483	0.00511008	down
AADAT	1.28541	0.000600421	down	AATF	-0.422623	0.0428697	up	ABAT	1.05428	0.00194237	down	AARSD1	0.596178	0.0016789	down
AARS	-0.463065	0.0203567	up	ABCA1	-0.598923	0.0155503	up	ABCA7	0.900546	0.00194237	down	ABAT	-0.594151	0.00511008	up
AASS	0.902424	0.000600421	down	ABCA2	0.482049	0.0168065	down	ABCB8	0.541928	0.009415	down	ABCA1	-0.586348	0.00701437	up
AATK	1.24977	0.00413507	down	ABCA7	0.834925	0.0011911	down	ABCC10	0.520898	0.0192662	down	ABCA8	1.32334	0.000942171	down
ABAT	1.08174	0.000600421	down	ABCB9	-0.625343	0.00977047	up	ABHD11	0.558045	0.0263368	down	ABCC6P1	0.884678	0.0394218	down
ABCA2	0.464834	0.0162509	down	ABCC2	-0.732951	0.0341665	up	ABHD3	1.07993	0.00194237	down	ABCC8	0.83579	0.00511008	down
ABCA3	0.525676	0.00606419	down	ABCC8	0.925528	0.00495398	down	ABTB1	0.638562	0.0198842	down	ABCG2	0.566352	0.0267682	down
ABCA7	0.699074	0.000600421	down	ABHD11	0.631	0.00782739	down	ACAD10	0.632279	0.00486034	down	ABHD14B	0.91439	0.000942171	down
ABCB1	-0.533464	0.0245609	up	ABHD14B	0.588592	0.00495398	down	ACAP3	0.731624	0.00194237	down	ABHD16A	0.625997	0.000942171	down
ABCB8	0.66935	0.000600421	down	ABHD16A	0.724994	0.0011911	down	ACCN3	0.647987	0.0334786	down	ABHD3	-0.904794	0.000942171	up
ABCC2	-1.35702	0.000600421	up	ABHD4	-0.542256	0.0224899	up	ACTA2	-0.866589	0.00194237	up	ABI3BP	-0.886673	0.000942171	up
ABCC4	0.793569	0.000600421	down	ABI3BP	-1.06838	0.0011911	up	ACTB	-0.662911	0.00194237	up	ABTB1	-0.715615	0.000942171	up
ABCC5	-0.903047	0.000600421	up	ACACB	0.466053	0.0291385	down	ACTBL2	-1.51742	0.047761	up	ACAD11	0.718463	0.0457123	down
ABCC8	1.72683	0.000600421	down	ACAD10	0.930014	0.0011911	down	ADAMTS13	0.918272	0.0147564	down	ACADVL	0.558118	0.00353082	down
ABCD3	0.535859	0.00724162	down	ACADS	0.613243	0.0152309	down	ADAMTS18	0.87829	0.0229655	down	ACAT1	0.628868	0.000942171	down
ABCD4	0.584761	0.00345842	down	ACADVL	0.983091	0.0011911	down	ADIPOR1	0.647151	0.00194237	down	ACBD4	1.07596	0.000942171	down
ABCG1	0.536797	0.0368561	down	ACAP3	0.460735	0.0288086	down	ADORA1	-0.713747	0.0353214	up	ACBD6	-0.502117	0.00701437	up
ABHD12	0.760631	0.0126988	down	ACAT1	0.569315	0.00209619	down	ADPRH	-0.937209	0.00486034	up	ACCN2	0.661627	0.000942171	down
ABHD14B	0.705983	0.000600421	down	ACBD4	1.23911	0.0011911	down	AFF1	0.48424	0.0229655	down	ACCS	0.614419	0.0159749	down
ABHD16A	0.689192	0.000600421	down	ACBD6	-0.45871	0.0269117	up	AGAP6	0.680266	0.00194237	down	ACER2	0.511762	0.0292964	down
ABHD4	-0.59476	0.00751596	up	ACCN2	0.607823	0.00368046	down	AGPAT5	-0.538947	0.0103125	up	ACN9	0.730727	0.000942171	down
ABI3BP	-0.616714	0.0354364	up	ACCS	0.755246	0.00613148	down	AHCYL1	-0.658638	0.00194237	up	ACP6	0.613333	0.000942171	down
ABLIM2	1.06303	0.0253106	down	ACOT2	-0.542479	0.0144057	up	AKAP5	0.979405	0.00194237	down	ACPP	-1.00381	0.000942171	up
ABR	0.93744	0.000600421	down	ACPP	-0.675556	0.0218099	up	ALPL	-0.664555	0.0103125	up	ACSL1	-0.407933	0.0363137	up
ABT1	-0.428306	0.0278999	up	ACSL3	0.408427	0.049535	down	ALS2CR8	0.863191	0.00194237	down	ACSL6	-0.984094	0.000942171	up
ACACA	0.725083	0.000600421	down	ACSL6	-0.7866	0.0011911	up	AMH	0.818989	0.00194237	down	ACSS2	0.595725	0.00234258	down
ACACB	0.551087	0.00606419	down	ACSS2	0.590874	0.00931403	down	AMHR2	-1.05932	0.0390498	up	ACTA2	1.09244	0.000942171	down
ACAD11	0.945883	0.027339	down	ACTB	-0.95825	0.0011911	up	AMMECR1	0.707353	0.00194237	down	ACTBL2	1.70243	0.0166523	down
ACADM	-0.490565	0.0120042	up	ACTL6A	-0.470287	0.0241559	up	ANGEL2	0.468828	0.0353214	down	ACTR5	-0.757541	0.000942171	up
ACADS	1.59917	0.000600421	down	ACTR1A	-0.502967	0.0127108	up	ANK1	-0.666022	0.00351158	up	ACVR1C	-0.97718	0.000942171	up
ACADSB	0.69086	0.000600421	down	ACTR5	-0.538816	0.0241559	up	ANKFY1	0.523703	0.0192662	down	ACVR2B	-0.536891	0.00296501	up
ACADVL	0.946867	0.000600421	down	ACVR1C	-1.07927	0.0011911	up	ANKIB1	0.471815	0.0307765	down	ACY1	0.87774	0.000942171	down
ACAP3	0.444662	0.0262039	down	ACVRL1	-0.731389	0.0152309	up	ANKRD1	-1.18711	0.00194237	up	ADAM11	0.408766	0.037025	down
ACAT1	0.984623	0.000600421	down	ACY1	0.941469	0.0011911	down	ANKRD12	0.491005	0.0373138	down	ADAM12	0.616416	0.0194243	down
ACBD4	0.846956	0.000600421	down	ADAM1	0.609434	0.0221149	down	ANKRD19P	0.640051	0.00194237	down	ADAM21	-0.830291	0.0298512	up
ACBD7	-0.904675	0.000600421	up	ADAM11	0.740643	0.0011911	down	ANKRD20A5P	0.755513	0.0482807	down	ADAM23	0.584054	0.0016789	down
ACCN2	0.781254	0.000600421	down	ADAM12	0.988323	0.0011911	down	ANKRD23	0.850873	0.00617186	down	ADAM32	-2.5257	0.00748886	up
ACCN3	0.930975	0.00110675	down	ADAM23	0.474144	0.0326337	down	ANKRD36	0.518573	0.0184889	down	ADAMTS1	0.76153	0.000942171	down
ACCS	0.7299	0.00973903	down	ADAM32	-2.35919	0.00977047	up	ANKRD36B	0.633613	0.00617186	down	ADAMTS16	2.14812	0.000942171	down
ACE	1.06263	0.000600421	down	ADAMTS1	0.870751	0.0011911	down	ANXA1	-0.878585	0.00194237	up	ADAMTS7	0.740316	0.000942171	down
ACOT11	1.1296	0.0169219	down	ADAMTS13	1.08299	0.0011911	down	AP1S3	-0.453385	0.0373138	up	ADAP1	0.63251	0.00656927	down
ACOT2	-0.652047	0.00155856	up	ADAMTS18	1.20815	0.0011911	down	APBB3	0.642179	0.00351158	down	ADAP2	0.42333	0.0418254	down
ACOT7	0.868244	0.000600421	down	ADAMTS5	0.488112	0.0282108	down	APOC1	-0.860563	0.00194237	up	ADAT1	0.486518	0.0140118	down
ACOT8	0.553949	0.0445285	down	ADAMTS7	0.696551	0.00209619	down	ARC	-1.06007	0.00194237	up	ADD3	0.448726	0.0152554	down
ACOT9	0.62345	0.00238562	down	ADAP1	0.530924	0.0310684	down	ARHGAP33	1.09917	0.00194237	down	ADIPOR1	-1.0995	0.000942171	up
ACOX3	0.596066	0.0180511	down	ADAT1	0.466226	0.0398333	down	ARHGEF16	0.613803	0.0368986	down	ADM	-0.633298	0.000942171	up
ACOXL	1.18256	0.00196772	down	ADAT2	0.559916	0.00837251	down	ARHGEF17	0.506089	0.0295263	down	ADNP	-0.425512	0.0129018	up
ACP6	0.54977	0.0180511	down	ADD3	0.717452	0.0011911	down	ARID5B	-0.530772	0.0198842	up	ADORA1	0.535498	0.0486978	down
ACSF2	1.32133	0.000600421	down	ADIPOR1	-0.458836	0.0231529	up	ARL2	-0.98086	0.00194237	up	ADORA2B	0.690934	0.000942171	down
ACSF3	0.584842	0.00638552	down	ADIPOR2	-0.409845	0.046493	up	ARRB1	-0.481307	0.0477609	up	ADRB2	0.941777	0.0016789	down
ACSL3	0.558077	0.00196772	down	ADM	-0.537082	0.0155503	up	ARSA	0.595796	0.00731879	down	ADSL	0.513717	0.00459427	down
ACSL6	-0.69881	0.00238562	up	ADO	-0.416856	0.0498311	up	ARSE	-1.02073	0.0130039	up	ADSS	0.397624	0.0304302	down
ACSS2	1.02124	0.000600421	down	ADPRH	-0.82501	0.00669019	up	ATAT1	0.530513	0.0282402	down	AFTPH	-0.384027	0.0484424	up
ACTB	-0.978071	0.000600421	up	ADRB2	1.03097	0.0011911	down	ATF3	-0.544545	0.009415	up	AGA	0.595595	0.0016789	down
ACTL6A	-0.489088	0.0109738	up	ADSS	0.574965	0.00433848	down	ATF6B	0.619781	0.00194237	down	AGBL5	0.583456	0.0144074	down
ACTR1A	-0.463686	0.0150822	up	AFF1	0.481352	0.0168065	down	ATG14	0.608914	0.009415	down	AGPAT5	0.430135	0.0207551	down
ACTR5	-0.677236	0.00275228	up	AFF3	0.433075	0.0423932	down	ATG4A	0.478087	0.0452835	down	AGRN	0.637182	0.000942171	down
ACY1	1.11338	0.000600421	down	AGER	0.739728	0.0123727	down	ATHL1	0.846477	0.00194237	down	AHCYL1	0.555078	0.000942171	down
ACYP2	-0.682829	0.0457833	up	AGPAT9	-0.464291	0.0452797	up	ATL1	-0.624668	0.0209942	up	AIM1L	-0.952433	0.00234258	up
ADA	1.2438	0.000600421	down	AGRN	0.934473	0.0011911	down	ATN1	0.568509	0.00486034	down	AK7	1.19514	0.0016789	down
ADAM1	0.793478	0.00310903	down	AGTR1	-1.03418	0.0011911	up	ATP2B1	0.485141	0.0192662	down	AKAP5	-0.737562	0.000942171	up
ADAM11	0.810803	0.000600421	down	AHSA2	1.18829	0.0385578	down	ATP6V0E1	-0.529198	0.0121027	up	AKAP7	0.770886	0.000942171	down
ADAM15	0.69749	0.000600421	down	AIM1L	-1.42363	0.0011911	up	ATP6V1A	-0.516304	0.0204227	up	AKAP8L	-0.788379	0.000942171	up
ADAM19	0.92446	0.000600421	down	AK3	-0.459138	0.0218099	up	ATP9A	0.557371	0.00731879	down	AKR1A1	1.02702	0.000942171	down
ADAM22	0.570713	0.00805791	down	AKAP7	1.0875	0.0011911	down	ATXN1	0.584481	0.00486034	down	AKR1C1	-0.750822	0.0391563	up
ADAM23	0.816011	0.000600421	down	AKAP8L	-0.563516	0.00368046	up	AUTS2	0.688342	0.00351158	down	AKR1C2	-1.75913	0.000942171	up
ADAM32	-2.2797	0.00751596	up	AKR1A1	0.851124	0.0011911	down	AZI1	0.479204	0.0493566	down	AKR1C3	-1.28678	0.000942171	up
ADAMTS10	0.60712	0.0193381	down	AKR1C2	-0.889773	0.04865	up	B3GALNT1	0.955097	0.00194237	down	AKR7A2	0.778632	0.000942171	down
ADAMTS17	0.452557	0.0486434	down	AKR1C3	-1.24998	0.0011911	up	B4GALNT4	0.546486	0.0103125	down	ALDH1A1	-0.929252	0.000942171	up
ADAMTS18	1.4749	0.000600421	down	AKR7A2	0.634271	0.0011911	down	BAD	-0.916564	0.0184889	up	ALDH1L1	1.14285	0.00656927	down
ADAMTS2	0.746345	0.0263813	down	AKT1S1	-0.464634	0.0259564	up	BAHCC1	0.963584	0.00194237	down	ALDH7A1	0.678281	0.000942171	down
ADAMTS5	0.786603	0.000600421	down	ALDH1A1	-1.38943	0.0011911	up	BAK1	-0.51351	0.0184889	up	ALDH8A1	-0.956891	0.00353082	up
ADAMTS7	0.900517	0.000600421	down	ALDH1A3	-0.443891	0.0469468	up	BAMBI	0.909614	0.00194237	down	ALG14	-0.674231	0.000942171	up
ADAMTS8	1.02117	0.00196772	down	ALDH1L1	1.27887	0.00725279	down	BASP1	0.802745	0.00194237	down	ALG2	0.418211	0.0326311	down
ADAMTSL5	-0.751768	0.00541845	up	ALDH3B1	1.02398	0.0407548	down	BBX	0.888707	0.00194237	down	ALG9	-0.396426	0.0372652	up
ADAP1	1.19089	0.000600421	down	ALDH6A1	0.552305	0.0322908	down	BCL11A	0.631439	0.00840295	down	ALKBH3	0.543283	0.0105846	down
ADARB1	0.601882	0.00664565	down	ALDH7A1	0.435934	0.0329366	down	BCL11B	1.33528	0.00194237	down	ALOX5	1.38011	0.000942171	down
ADAT3	-1.09488	0.0429776	up	ALDOC	-0.71636	0.00209619	up	BCL2L11	0.603352	0.0347141	down	ALPK3	0.402362	0.034999	down
ADC	0.806774	0.00778789	down	ALG10B	0.485515	0.0155503	down	BDH1	0.801369	0.0458729	down	ALS2CR8	-0.608045	0.00459427	up
ADCY1	0.420404	0.0374366	down	ALG12	-0.452994	0.0376763	up	BEX1	-0.887052	0.0347141	up	ALX1	-0.502374	0.0444854	up
ADCY3	0.776019	0.0126988	down	ALG13	0.416867	0.0484436	down	BEX5	-0.818499	0.00194237	up	AMBN	-1.10304	0.00656927	up
ADD3	0.977731	0.000600421	down	ALG1L	-0.609524	0.0374069	up	BICC1	-0.631042	0.0204227	up	AMH	-0.365689	0.0499422	up
ADI1	-0.967432	0.000600421	up	ALOX5	1.294	0.0011911	down	BLNK	-1.44469	0.0169979	up	AMOTL2	-0.505115	0.0101757	up
ADNP	-0.40189	0.0405679	up	ALX1	-0.561195	0.0475122	up	BMP8A	0.812624	0.0204227	down	ANAPC13	0.653009	0.00353082	down
ADPRH	-0.847758	0.00479798	up	AMBN	-0.954365	0.0241559	up	BMPER	0.787768	0.00194237	down	ANKFY1	-0.553375	0.00234258	up
ADRBK2	0.64753	0.00110675	down	AMDHD2	0.929784	0.0102173	down	BMPR1B	0.599133	0.0155208	down	ANKHD1-EIF4EBP3	1.02168	0.045955	down
ADSL	0.709043	0.000600421	down	AMH	0.446634	0.0244933	down	BNIP3	-0.598094	0.00351158	up	ANKRD1	1.96091	0.000942171	down
AEBP2	-0.429437	0.0271472	up	AMMECR1	0.977616	0.0011911	down	BRSK1	0.517659	0.0155208	down	ANKRD12	-0.441815	0.0166523	up
AFAP1L1	0.538409	0.0379273	down	AMOTL2	-0.552253	0.0111658	up	BST2	-1.89977	0.00194237	up	ANKRD16	0.667397	0.0124921	down
AFF1	0.56434	0.00275228	down	ANAPC13	0.638528	0.0111658	down	BTG2	-0.521465	0.0178213	up	ANKRD19P	0.563875	0.0016789	down
AFF2	0.531499	0.0227283	down	ANG	-1.13433	0.0392985	up	BTNL9	0.940676	0.00194237	down	ANKRD23	-0.852148	0.000942171	up
AFF3	0.537032	0.00751596	down	ANGPT1	0.603423	0.0175605	down	C10orf140	0.622127	0.0130039	down	ANKRD24	0.937559	0.0016789	down
AGAP3	0.711001	0.000600421	down	ANK2	0.429536	0.049535	down	C10orf47	-0.526667	0.0433389	up	ANKRD26	0.481811	0.00611486	down
AGBL3	1.08048	0.0457833	down	ANKMY1	0.858448	0.00495398	down	C11orf61	0.713587	0.00731879	down	ANKRD29	1.37154	0.0016789	down
AGER	0.842674	0.00724162	down	ANKRD16	0.816583	0.00433848	down	C11orf96	-0.794783	0.0204227	up	ANKRD52	-0.509392	0.0016789	up
AGPHD1	0.639609	0.0178467	down	ANKRD19P	1.19719	0.0011911	down	C12orf23	-0.554633	0.0103125	up	ANKS6	0.458073	0.0140118	down
AGRN	1.04391	0.000600421	down	ANKRD20A5P	0.898184	0.0119607	down	C15orf17	0.476169	0.0307765	down	ANO7	0.541887	0.0457123	down
AGTPBP1	0.453272	0.0228993	down	ANKRD24	0.875221	0.0131716	down	C15orf52	0.584761	0.043765	down	ANP32B	-0.3865	0.0352681	up
AGXT2L1	0.876066	0.0209715	down	ANKRD26	0.893106	0.0011911	down	C16orf46	0.914882	0.0452835	down	ANTXR1	0.512188	0.0109679	down
AHCY	-0.474202	0.0174045	up	ANKRD29	1.11992	0.0135921	down	C16orf5	-0.583293	0.00486034	up	ANXA2	0.58372	0.000942171	down
AHCYL2	0.486967	0.0166887	down	ANKRD36	0.8568	0.0011911	down	C16orf52	0.709269	0.00194237	down	ANXA4	0.91824	0.000942171	down
AHDC1	-0.443309	0.0342532	up	ANKRD36B	0.728172	0.0011911	down	C19orf51	-0.583197	0.0289223	up	AOC3	-0.845339	0.00459427	up
AHNAK2	1.11791	0.000600421	down	ANKRD50	0.423549	0.0445144	down	C1orf63	0.9098	0.00194237	down	AP1AR	0.419381	0.0267682	down
AIDA	-0.386127	0.0494246	up	ANP32B	-0.490379	0.0139924	up	C1orf9	-0.482801	0.0307765	up	APAF1	0.500633	0.00883331	down
AIM1L	-1.36885	0.000600421	up	ANTXR1	0.548931	0.0102173	down	C1orf96	0.575003	0.00486034	down	APC	-0.425611	0.0200966	up
AK7	1.63048	0.00379191	down	ANXA1	-0.769716	0.0011911	up	C20orf27	-0.465396	0.0442306	up	APEH	0.803385	0.000942171	down
AK8	1.33783	0.0470012	down	ANXA2	0.425618	0.0374069	down	C20orf96	0.695901	0.0112162	down	APH1B	-0.852491	0.000942171	up
AKAP7	0.494792	0.0414258	down	ANXA4	0.616796	0.00433848	down	C21orf58	0.517477	0.0184889	down	APLP2	0.400034	0.0229905	down
AKR1A1	0.837883	0.000600421	down	AOC2	-0.789815	0.00555538	up	C22orf46	0.613642	0.009415	down	APOBEC3D	0.687832	0.0191006	down
AKR7A2	0.611899	0.00155856	down	AOC3	-0.696214	0.026328	up	C2CD4C	0.587045	0.0307765	down	APOC1	1.03649	0.000942171	down
ALDH1L1	1.20649	0.00574933	down	AP1M2	-1.84532	0.0285462	up	C4orf33	0.607075	0.00617186	down	APOL2	0.482835	0.0251388	down
ALDH1L2	0.627513	0.00751596	down	AP1S3	-0.538213	0.00725279	up	C5orf41	0.79434	0.00194237	down	APOPT1	0.625315	0.000942171	down
ALDH3A2	0.687544	0.000600421	down	AP2S1	-0.472856	0.0210977	up	C6orf192	0.469597	0.043765	down	APP	-0.581733	0.000942171	up
ALDH4A1	0.698311	0.000600421	down	APBA1	-0.701286	0.00885447	up	C6orf211	-0.661855	0.00194237	up	APRT	0.781942	0.000942171	down
ALDH5A1	0.706845	0.000600421	down	APBB3	0.669462	0.00293381	down	C7orf50	-0.552621	0.0155208	up	AQP3	-0.738103	0.000942171	up
ALDH6A1	0.856644	0.000600421	down	APEH	0.945169	0.0011911	down	C7orf63	0.774046	0.0243324	down	AQP4	-1.42998	0.000942171	up
ALDH7A1	1.24519	0.000600421	down	APH1B	-0.602467	0.00293381	up	C7orf73	-0.888312	0.00194237	up	ARC	0.548799	0.0270726	down
ALDH8A1	-0.732377	0.0174045	up	APLP2	0.592057	0.0011911	down	C8orf4	-1.33235	0.00194237	up	ARHGAP20	-0.496564	0.0176412	up
ALDH9A1	0.432764	0.025693	down	APOE	-0.537956	0.0412918	up	C8orf42	0.870297	0.00194237	down	ARHGAP24	-0.597196	0.00701437	up
ALG12	-0.673074	0.00110675	up	APOL2	0.53858	0.0175605	down	C8orf73	0.830657	0.00351158	down	ARHGAP28	-0.725815	0.000942171	up
ALG13	0.528561	0.00664565	down	APOLD1	0.581691	0.0179862	down	CA2	-0.531838	0.0139093	up	ARHGAP31	0.510513	0.0256448	down
ALG3	-0.616046	0.00155856	up	APP	-0.722942	0.0011911	up	CACNA1D	1.33249	0.00194237	down	ARHGAP33	-0.735086	0.000942171	up
ALKBH1	-0.630781	0.00379191	up	APPL2	0.592854	0.00433848	down	CACNA1G	0.611677	0.0112162	down	ARHGDIA	-0.447849	0.0117637	up
ALKBH2	-0.64521	0.00196772	up	APRT	0.673664	0.0011911	down	CACNA2D2	0.729841	0.00194237	down	ARHGEF16	-0.832274	0.000942171	up
ALOX5	2.50084	0.000600421	down	AQP3	-0.880231	0.0011911	up	CACNA2D3	0.589321	0.00731879	down	ARHGEF37	0.628172	0.0159749	down
ALPK1	-0.624279	0.00413507	up	AQP4	-1.52808	0.0011911	up	CADM4	0.657876	0.00351158	down	ARHGEF5	-0.498349	0.0273451	up
ALX1	-0.76625	0.00310903	up	ARGLU1	0.607079	0.0011911	down	CAMKK1	0.48764	0.0482807	down	ARID1A	-0.377836	0.0401366	up
AMDHD2	0.93963	0.00778789	down	ARHGAP1	-0.507787	0.0175605	up	CAPRIN2	0.580102	0.00840295	down	ARL10	0.67907	0.000942171	down
AMIGO1	-0.669911	0.0150822	up	ARHGAP20	-0.598978	0.00885447	up	CARD6	-0.808384	0.0169979	up	ARL4C	0.426398	0.0217372	down
AMMECR1	0.637005	0.00110675	down	ARHGAP24	-0.672818	0.0102173	up	CASD1	0.547159	0.0204227	down	ARL5B	0.396758	0.0342005	down
AMN1	0.658121	0.00446574	down	ARHGAP4	0.771512	0.0191296	down	CASP8	-0.715467	0.00194237	up	ARL6	0.44857	0.0382123	down
AMZ2	-0.418329	0.0376124	up	ARHGEF17	0.493032	0.0241559	down	CASQ1	-1.50093	0.0155208	up	ARL6IP1	1.01262	0.000942171	down
ANAPC11	-0.433168	0.0309713	up	ARHGEF5	-0.641124	0.0107125	up	CBR3	-0.737057	0.0163999	up	ARL6IP4	0.464374	0.0109679	down
ANAPC5	0.402075	0.0403056	down	ARID5B	-0.499026	0.018329	up	CBX6	-0.518633	0.0169979	up	ARMC4	-0.718446	0.000942171	up
ANAPC7	0.481635	0.0133668	down	ARL10	0.707911	0.00209619	down	CCDC113	-0.701795	0.00617186	up	ARMC5	-0.696665	0.000942171	up
ANG	-1.34905	0.00948357	up	ARL2	-0.807865	0.00293381	up	CCDC14	0.758319	0.00194237	down	ARNTL2	0.70235	0.000942171	down
ANGPT1	1.11966	0.000600421	down	ARL2BP	-0.553696	0.00495398	up	CCDC144B	0.697956	0.00194237	down	ARPC2	0.367644	0.045955	down
ANKIB1	0.472796	0.0166887	down	ARL6IP1	1.10276	0.0011911	down	CCDC150	0.479733	0.0401073	down	ARSJ	-0.736126	0.00611486	up
ANKMY1	1.11937	0.000600421	down	ARMC5	-0.52238	0.0244933	up	CCDC39	0.663457	0.0334786	down	ASF1B	0.39132	0.0410517	down
ANKRD13D	0.480264	0.0288944	down	ARNT2	-0.484724	0.0241559	up	CCDC64	0.712605	0.0328502	down	ASPH	0.792527	0.000942171	down
ANKRD16	1.00603	0.000600421	down	ARNTL2	0.558482	0.00613148	down	CCDC75	0.646331	0.0204227	down	ASPM	-0.422431	0.0256448	up
ANKRD19P	1.40966	0.000600421	down	ARSA	0.96533	0.0011911	down	CCDC78	1.86942	0.009415	down	ATE1	0.720098	0.000942171	down
ANKRD20A5P	0.824783	0.0160194	down	ARSE	-0.882017	0.0255498	up	CCDC90B	-0.558043	0.0192662	up	ATF3	0.811159	0.000942171	down
ANKRD26	0.700682	0.000600421	down	ARSJ	-1.31873	0.0011911	up	CCNB1IP1	-0.447925	0.0469455	up	ATF7IP2	-0.476263	0.048273	up
ANKRD28	0.530711	0.00446574	down	ARTN	-0.793012	0.018329	up	CCND3	-0.461367	0.0401073	up	ATG10	0.492816	0.0281636	down
ANKRD29	1.70013	0.000600421	down	AS3MT	0.591064	0.0241559	down	CCNL2	0.823155	0.00194237	down	ATG16L2	0.571908	0.0229905	down
ANKRD33B	0.542897	0.0114997	down	ASAP1	0.525852	0.00782739	down	CCNT2	0.606575	0.00194237	down	ATG4A	-0.635392	0.000942171	up
ANKRD34B	0.681471	0.0218738	down	ASAP2	0.746155	0.0011911	down	CCR10	-1.08979	0.0112162	up	ATN1	-0.725061	0.000942171	up
ANKRD36	0.788975	0.000600421	down	ASAP3	0.564773	0.00725279	down	CD24	0.54002	0.024981	down	ATP13A1	0.467005	0.00972014	down
ANKRD36B	0.791006	0.000600421	down	ASL	0.681635	0.00495398	down	CDC26	-0.518759	0.0384493	up	ATP1B2	-0.447599	0.0298512	up
ANKRD40	-0.479279	0.0141218	up	ASPH	0.661808	0.0011911	down	CDC34	-0.706981	0.00194237	up	ATP2B4	0.391337	0.0334569	down
ANKRD7	1.29875	0.0339335	down	ASS1	0.702233	0.0011911	down	CDC42EP1	-0.580749	0.00617186	up	ATP5G1	0.622901	0.000942171	down
ANKS6	1.03318	0.000600421	down	ASTN1	0.637053	0.0387995	down	CDH2	0.537664	0.0103125	down	ATP5SL	-0.514284	0.00511008	up
ANKZF1	1.17891	0.000600421	down	ASUN	-0.440994	0.0317309	up	CDIPT	-0.53135	0.0139093	up	ATP6AP1	-0.405205	0.0265057	up
ANLN	-0.736015	0.000600421	up	ATAD5	0.505453	0.0127108	down	CDK5RAP3	0.706133	0.00194237	down	ATP6V0A1	-0.826797	0.000942171	up
ANO5	0.575149	0.00196772	down	ATAT1	0.787769	0.0011911	down	CDKN1A	-0.719766	0.00194237	up	ATP6V0C	-0.403914	0.0251388	up
ANO6	0.47332	0.0176123	down	ATE1	0.464276	0.0396199	down	CDR2L	-0.743614	0.00194237	up	ATP7A	1.04242	0.000942171	down
ANO7	0.766011	0.0162509	down	ATF7IP	-0.415066	0.04865	up	CELF4	0.958441	0.00194237	down	ATP9B	0.500165	0.0207551	down
ANP32B	-0.595616	0.000600421	up	ATG10	0.509657	0.0398333	down	CEMP1	0.858264	0.0198842	down	ATPBD4	0.475122	0.0334569	down
ANXA1	-1.64514	0.000600421	up	ATG16L2	0.886354	0.00209619	down	CERK	0.839256	0.00194237	down	ATRX	0.386002	0.0342005	down
ANXA11	0.402451	0.0404247	down	ATG3	-0.616414	0.00209619	up	CERS2	-0.45428	0.0390498	up	ATXN10	0.492734	0.00353082	down
ANXA4	1.12825	0.000600421	down	ATG9A	-0.433555	0.0360151	up	CGA	-0.883029	0.0270482	up	ATXN7L2	-0.591746	0.0121967	up
ANXA5	-0.509136	0.00638552	up	ATHL1	1.1269	0.0011911	down	CGNL1	0.614566	0.0121027	down	AUH	-0.464755	0.0284574	up
ANXA6	0.529703	0.00511749	down	ATL1	-0.709606	0.00293381	up	CHD5	1.00327	0.00194237	down	AUTS2	-0.432002	0.0248459	up
ANXA7	-0.410515	0.0367007	up	ATM	0.514282	0.0152309	down	CHST7	-0.845891	0.00194237	up	AVEN	-0.660363	0.00561853	up
AOC2	-0.995601	0.000600421	up	ATP13A1	0.64746	0.0011911	down	CHTF18	0.946064	0.00194237	down	AZI2	0.447193	0.0418254	down
AOC3	-1.09798	0.000600421	up	ATP1B2	-0.535202	0.0131716	up	CIC	0.682988	0.00194237	down	B3GAT3	0.448225	0.019744	down
AP1G2	0.564057	0.0491158	down	ATP5SL	-0.621524	0.0011911	up	CIRBP	0.527932	0.0236103	down	B3GNT2	-0.426694	0.0279434	up
AP1S2	-0.807356	0.000600421	up	ATP6V0A1	-0.759413	0.0011911	up	CLASRP	0.513588	0.0169979	down	B3GNT3	-1.22504	0.0301336	up
AP1S3	-0.593526	0.00196772	up	ATP6V0C	-0.528762	0.00977047	up	CLCA2	-2.93447	0.0236103	up	B3GNT8	-0.847107	0.0219933	up
AP2S1	-0.578455	0.00310903	up	ATP6V0E1	-0.75052	0.0011911	up	CLEC2D	0.88939	0.00194237	down	B3GNTL1	1.22423	0.0016789	down
APBB3	0.558171	0.0104897	down	ATP6V1A	-0.736075	0.0011911	up	CLEC4F	1.11243	0.0328502	down	B4GALT4	-0.572398	0.00409561	up
APEH	1.61042	0.000600421	down	ATP6V1B2	-0.678411	0.0011911	up	CLK2	0.818882	0.00194237	down	B4GALT7	0.552117	0.00611486	down
APH1B	-0.416768	0.0462208	up	ATP7A	0.89113	0.0011911	down	CMPK1	-0.714459	0.00194237	up	BABAM1	0.391108	0.0401366	down
APLN	0.960717	0.0419715	down	ATP8A2	-0.636337	0.0102173	up	CMTM3	-0.609785	0.00731879	up	BAHCC1	-0.730611	0.000942171	up
APOBEC3H	-1.37484	0.00664565	up	ATP9A	0.653159	0.0011911	down	CMTM4	0.535549	0.0121027	down	BAMBI	-0.752646	0.000942171	up
APOE	-0.661971	0.00973903	up	ATPBD4	0.634118	0.00669019	down	CNOT7	0.602735	0.00194237	down	BATF3	0.571962	0.0217372	down
APOLD1	1.73884	0.000600421	down	ATRX	0.55246	0.00368046	down	COL12A1	-0.995455	0.00194237	up	BBS1	0.859741	0.000942171	down
APP	-0.699446	0.000600421	up	ATXN10	0.496101	0.0119607	down	COL14A1	0.692127	0.00194237	down	BBS2	0.94436	0.000942171	down
APPL2	0.598008	0.00345842	down	ATXN7	0.46235	0.0288086	down	COL17A1	-0.77467	0.0347141	up	BBS4	0.54211	0.00459427	down
APRT	0.555722	0.00479798	down	B3GALNT1	0.720916	0.00368046	down	COL18A1	0.514565	0.0155208	down	BBX	-1.06453	0.000942171	up
AQP1	-1.27851	0.00606419	up	B3GAT3	0.526369	0.0123727	down	COL3A1	-0.541618	0.0421093	up	BCAP29	-0.424544	0.0259294	up
AQP3	-0.825471	0.000600421	up	B3GNT3	-1.35447	0.03475	up	COL4A3	1.22617	0.00194237	down	BCAT2	0.763587	0.000942171	down
ARCN1	-0.464357	0.0189101	up	B3GNT8	-1.49785	0.0011911	up	COL4A4	0.729133	0.00194237	down	BCHE	-0.620743	0.00842412	up
ARF4	-0.570455	0.00345842	up	B3GNTL1	1.30824	0.0011911	down	COL5A1	0.683767	0.00486034	down	BCKDK	0.427262	0.0227317	down
ARFGAP1	0.453055	0.0201313	down	B4GALT4	-0.509845	0.0152309	up	COQ10B	0.593626	0.009415	down	BCL10	0.848338	0.000942171	down
ARFGAP2	0.581663	0.00805791	down	B4GALT5	-0.415637	0.0418451	up	CPNE7	0.750426	0.0121027	down	BCL11B	-1.01008	0.000942171	up
ARFGEF1	0.494462	0.012228	down	B4GALT7	0.489661	0.0303979	down	CPT1B	0.653108	0.0270482	down	BCL2L11	-0.538052	0.0243078	up
ARHGAP1	-0.452996	0.0299032	up	BACH2	0.508117	0.018329	down	CRABP2	-0.497036	0.0209942	up	BCLAF1	0.403453	0.0214643	down
ARHGAP22	0.723295	0.00413507	down	BAD	-0.851717	0.0203395	up	CREB5	0.582411	0.00351158	down	BCORL1	0.524789	0.00234258	down
ARHGAP35	0.410239	0.0369876	down	BAG3	-0.488244	0.0214414	up	CREBZF	0.583643	0.00351158	down	BECN1	0.602897	0.000942171	down
ARHGAP39	0.665427	0.00238562	down	BAIAP2L2	1.0745	0.0341665	down	CRLF1	0.960596	0.00194237	down	BEX4	0.473091	0.00701437	down
ARHGAP4	0.928982	0.00511749	down	BAK1	-0.477215	0.0175605	up	CROCCP3	0.770951	0.00194237	down	BHLHB9	-0.453862	0.0207551	up
ARHGAP8	0.764966	0.000600421	down	BASP1	0.422529	0.0483067	down	CSK	-0.5677	0.0130039	up	BHLHE40	1.0138	0.000942171	down
ARHGEF10L	0.630801	0.00379191	down	BBS1	0.761943	0.0011911	down	CSPG5	0.543827	0.0209942	down	BHLHE41	-0.767526	0.000942171	up
ARHGEF17	1.3555	0.000600421	down	BBS2	0.761486	0.0011911	down	CSRNP1	-0.59759	0.0130039	up	BICD1	0.481557	0.0326311	down
ARHGEF18	0.772369	0.000600421	down	BCAM	0.422959	0.0488316	down	CUL5	0.60598	0.00486034	down	BK250D10.8	0.71905	0.0229905	down
ARHGEF37	0.794811	0.0117559	down	BCAR1	-0.466989	0.0241559	up	CUL9	0.583735	0.00194237	down	BMP3	-0.625409	0.0298512	up
ARHGEF4	0.889492	0.000600421	down	BCAS4	-0.514446	0.0469468	up	CXCL12	1.46225	0.00351158	down	BMPR2	0.406949	0.0298512	down
ARHGEF5	-0.549588	0.0282958	up	BCAT2	0.560928	0.00495398	down	CXCL16	-0.918393	0.00486034	up	BNC2	-0.548576	0.0156281	up
ARHGEF7	0.652316	0.000600421	down	BCHE	-0.73132	0.00669019	up	CXCR4	-1.00471	0.00194237	up	BNIP1	-0.427614	0.042943	up
ARID1A	-0.444262	0.0209715	up	BCL10	0.902065	0.0011911	down	CXorf69	-0.619109	0.0204227	up	BNIP3	0.72516	0.000942171	down
ARID2	-0.437189	0.0275204	up	BCL7C	-0.469932	0.0344198	up	CYB561	-0.708542	0.00194237	up	BOD1	0.540472	0.000942171	down
ARID5B	-1.15352	0.000600421	up	BCLAF1	0.4165	0.0434623	down	CYP1B1	0.642821	0.0373138	down	BRCA2	-0.510629	0.00296501	up
ARL10	0.443453	0.0398467	down	BECN1	0.59118	0.00555538	down	CYP20A1	0.567321	0.0130039	down	BRD1	-0.46351	0.0124921	up
ARL2	-0.881618	0.000600421	up	BEX1	-1.13082	0.0011911	up	CYP2D6	1.35164	0.0289223	down	BRD4	-0.427585	0.0148181	up
ARL2BP	-0.855354	0.000600421	up	BEX5	-0.585663	0.0332374	up	CYP2D7P1	1.38219	0.0139093	down	BROX	-0.465332	0.0172981	up
ARL3	0.530187	0.0107288	down	BHLHE40	1.01896	0.0011911	down	CYP4X1	1.22004	0.0147564	down	BRWD3	0.423035	0.0172981	down
ARL6IP6	-0.661982	0.000600421	up	BICC1	-0.568432	0.0228159	up	CYTH2	0.688793	0.00194237	down	BSN	-0.727692	0.000942171	up
ARMC2	0.747466	0.0260163	down	BICD1	0.584489	0.0163895	down	DCAF6	0.612496	0.0223347	down	BST2	1.63729	0.000942171	down
ARMC4	0.680707	0.00664565	down	BK250D10.8	0.693539	0.0488316	down	DCUN1D1	0.667509	0.00194237	down	BTBD19	0.810874	0.0474783	down
ARMC5	-0.8993	0.000600421	up	BLVRA	-0.431535	0.0466859	up	DDX12P	0.720734	0.00194237	down	BTBD9	-0.45615	0.0194243	up
ARMCX3	-0.537297	0.00541845	up	BMP3	-0.738574	0.0199819	up	DDX51	0.496635	0.0295263	down	BTN2A1	-0.709245	0.000942171	up
ARNT	0.399077	0.0483316	down	BMP8A	0.756102	0.0175605	down	DDX55	0.529559	0.0184889	down	BZW1	0.394226	0.0306451	down
ARNTL	-0.619226	0.00833051	up	BMPER	1.17656	0.0011911	down	DDX58	-0.731498	0.00194237	up	C10orf10	0.752684	0.0214643	down
ARNTL2	0.898544	0.000600421	down	BMPR2	0.514607	0.00977047	down	DDX60L	-1.03361	0.0257123	up	C10orf12	-0.613403	0.00296501	up
ARPM1	-0.966676	0.00379191	up	BNC1	-0.743797	0.0266804	up	DEPDC5	0.557304	0.0204227	down	C10orf140	-0.45645	0.0318244	up
ARRDC1	0.742162	0.0164541	down	BPGM	-0.440917	0.0423932	up	DGKQ	0.565985	0.0198842	down	C10orf26	0.471877	0.0129018	down
ARRDC2	-0.73132	0.00196772	up	BRD4	-0.434804	0.0329366	up	DHRS2	-1.03298	0.0103125	up	C10orf54	-1.45844	0.0105846	up
ARSA	0.84997	0.000600421	down	BROX	-0.575182	0.00669019	up	DHRS7B	-0.66686	0.00617186	up	C11orf30	-0.47131	0.0144074	up
ARSE	-0.740287	0.0465151	up	BRSK1	0.643712	0.00209619	down	DHTKD1	0.658614	0.00194237	down	C11orf45	0.978688	0.000942171	down
ARSG	0.880547	0.0182394	down	BTBD19	1.14161	0.00837251	down	DLL1	0.711033	0.00194237	down	C11orf67	0.564905	0.0166523	down
ARSJ	-1.18539	0.000600421	up	BTN2A1	-0.720095	0.0011911	up	DLX1	0.61823	0.00731879	down	C11orf9	0.741509	0.000942171	down
ARSK	-0.613352	0.00310903	up	BTNL9	0.931304	0.0011911	down	DMRT3	0.925277	0.0204227	down	C11orf96	1.55951	0.000942171	down
ARV1	0.801727	0.000600421	down	C10orf12	-0.620807	0.00495398	up	DNAH1	0.675868	0.00486034	down	C12orf23	0.466678	0.00883331	down
ASAP2	1.26083	0.000600421	down	C10orf125	0.691194	0.0203395	down	DNAJC12	-0.584471	0.0169979	up	C12orf53	0.749803	0.000942171	down
ASAP3	0.995404	0.000600421	down	C10orf47	-0.476268	0.0429951	up	DNMT3A	0.544918	0.0178213	down	C12orf75	0.415142	0.0318244	down
ASF1B	0.673233	0.000600421	down	C11orf45	0.920284	0.00555538	down	DOCK4	0.607039	0.00194237	down	C12orf76	0.456389	0.0464588	down
ASL	1.45481	0.000600421	down	C11orf61	0.945818	0.0011911	down	DOHH	-0.496512	0.0482807	up	C14orf101	0.441141	0.0246065	down
ASPHD1	-1.88029	0.000600421	up	C11orf75	-0.532957	0.0396199	up	DPCD	-0.584498	0.009415	up	C14orf109	0.623154	0.00409561	down
ASPSCR1	0.700864	0.000600421	down	C11orf96	0.758162	0.0449429	down	DRAM1	-0.938861	0.00194237	up	C14orf142	1.46016	0.042943	down
ASS1	0.726165	0.000600421	down	C12orf57	-0.548531	0.00368046	up	DRP2	0.661431	0.0209942	down	C14orf149	1.21263	0.000942171	down
ASTN1	1.23236	0.000600421	down	C14orf101	0.663931	0.00209619	down	DTX3L	-0.916867	0.00194237	up	C14orf159	0.848057	0.000942171	down
ATAD2B	0.723898	0.000600421	down	C14orf109	0.689156	0.00368046	down	DUSP14	-0.545857	0.0139093	up	C15orf38	1.36639	0.037705	down
ATF7IP	-0.635287	0.000600421	up	C14orf149	1.18889	0.0011911	down	DUSP26	-1.41984	0.0357617	up	C16orf53	0.601023	0.000942171	down
ATG10	0.681506	0.00541845	down	C14orf159	0.801175	0.0011911	down	DUSP5	-0.796437	0.0103125	up	C16orf58	0.522731	0.0016789	down
ATG12	-0.44636	0.027339	up	C14orf169	-0.595609	0.0329366	up	DUSP9	-0.754194	0.00194237	up	C16orf62	0.394874	0.042943	down
ATG13	0.49714	0.0124757	down	C16orf52	0.490653	0.0244933	down	DYNLL2	-1.01988	0.00194237	up	C16orf87	-0.449075	0.0214643	up
ATG16L2	1.18295	0.000600421	down	C16orf53	0.444962	0.0404841	down	EBF2	0.78873	0.00194237	down	C17orf65	0.585896	0.00972014	down
ATG4D	1.06329	0.0401245	down	C16orf58	0.511141	0.0131716	down	EDC3	-0.58086	0.00194237	up	C17orf70	0.435465	0.0219933	down
ATHL1	1.10501	0.000600421	down	C17orf57	0.715243	0.0187183	down	EDNRB	0.79231	0.00194237	down	C17orf89	0.391919	0.0442577	down
ATP11C	0.869166	0.000600421	down	C17orf65	0.819223	0.0011911	down	EFCAB2	-0.876586	0.0147564	up	C17orf97	1.43377	0.00701437	down
ATP13A1	0.497788	0.00973903	down	C17orf70	0.694454	0.0011911	down	EGR1	-1.35634	0.00194237	up	C18orf1	-0.505658	0.044029	up
ATP13A2	0.640231	0.000600421	down	C17orf75	0.449507	0.0317309	down	EGR3	-1.38314	0.00194237	up	C18orf25	-0.458229	0.0140118	up
ATP5G1	0.609374	0.00196772	down	C17orf81	-0.515699	0.0131716	up	EHBP1L1	0.755675	0.0263368	down	C18orf34	0.933615	0.00748886	down
ATP5G2	-0.477298	0.0126988	up	C17orf97	1.13141	0.0436938	down	EIF4G3	0.542821	0.0130039	down	C19orf57	0.671115	0.0469382	down
ATP5SL	-0.834154	0.000600421	up	C18orf25	-0.448078	0.0285462	up	EIF5A2	0.696971	0.00194237	down	C19orf60	0.640884	0.000942171	down
ATP6V0E1	-0.833907	0.000600421	up	C19orf51	-0.673345	0.00293381	up	ELF4	-0.731647	0.00194237	up	C19orf63	-0.532682	0.00234258	up
ATP6V1A	-0.697151	0.000600421	up	C19orf57	0.870543	0.0135921	down	ELOVL6	0.777022	0.00194237	down	C19orf76	-0.865798	0.000942171	up
ATP6V1B2	-0.471014	0.0157797	up	C19orf60	0.738621	0.0011911	down	ELOVL7	0.454929	0.0493566	down	C19orf81	0.832483	0.00511008	down
ATP6V1F	-0.513188	0.00805791	up	C19orf81	0.723326	0.0288086	down	EME2	1.14161	0.00194237	down	C1GALT1	0.616569	0.000942171	down
ATP7B	0.512374	0.012228	down	C1GALT1	0.537892	0.0111658	down	EMP3	-0.63138	0.0277171	up	C1orf123	0.717057	0.0413494	down
ATP8A1	0.473278	0.0150822	down	C1orf144	-0.618775	0.0011911	up	ENGASE	0.594637	0.00731879	down	C1orf172	-0.749451	0.0401366	up
ATP9A	1.0825	0.000600421	down	C1orf172	-0.855314	0.0402761	up	EOMES	-0.756491	0.0229655	up	C1orf50	0.532206	0.0287801	down
ATPBD4	0.527677	0.0326269	down	C1orf220	0.864758	0.0322908	down	EPHA4	0.804303	0.00194237	down	C1orf95	0.880135	0.000942171	down
AUH	-0.876835	0.000600421	up	C1orf63	0.792716	0.0011911	down	EPSTI1	-1.28788	0.0328502	up	C1R	-0.835971	0.000942171	up
AVEN	-0.999937	0.000600421	up	C1orf95	0.822643	0.0011911	down	ERAP2	-0.930486	0.00194237	up	C1RL	0.910567	0.000942171	down
B2M	-0.51626	0.0109738	up	C1orf96	0.40399	0.0483067	down	ERBB4	0.631845	0.00194237	down	C20orf112	0.430904	0.0396675	down
B3GAT1	0.743412	0.0171811	down	C1R	-0.652257	0.00433848	up	ERVK13-1	0.967285	0.00194237	down	C20orf96	-0.647555	0.00234258	up
B3GNT8	-1.46624	0.000600421	up	C1RL	0.812126	0.0011911	down	ETNK2	-0.556773	0.0223347	up	C22orf32	0.526603	0.00561853	down
B3GNTL1	1.44342	0.000600421	down	C20orf11	-0.453767	0.0221149	up	ETV1	0.889605	0.00194237	down	C22orf39	0.5108	0.00842412	down
B4GALNT1	0.641301	0.0133668	down	C20orf3	0.575011	0.00293381	down	ETV5	0.715715	0.00194237	down	C2orf43	-0.436915	0.0306451	up
B4GALNT3	0.68051	0.00110675	down	C21orf58	0.886119	0.0011911	down	EXPH5	0.570168	0.0112162	down	C2orf68	0.707104	0.0476937	down
B4GALT4	-0.483445	0.0148234	up	C21orf63	-1.20831	0.0266804	up	EXTL2	0.475374	0.043765	down	C2orf72	0.51497	0.0117637	down
B4GALT5	-0.857823	0.000600421	up	C22orf32	0.458633	0.0341665	down	EYA4	0.686958	0.00194237	down	C2orf74	-0.580985	0.0105846	up
B9D1	1.1664	0.0164541	down	C22orf39	0.595524	0.00782739	down	EZH1	0.553241	0.0121027	down	C3orf14	-0.951722	0.000942171	up
BAALC	0.785701	0.0476083	down	C22orf46	0.956674	0.0011911	down	F12	-0.729032	0.009415	up	C3orf15	0.928803	0.000942171	down
BAAT	-1.80863	0.00694298	up	C2orf16	0.783734	0.0135921	down	FAM102B	-0.518134	0.0121027	up	C3orf23	0.451712	0.0270726	down
BACH2	0.474787	0.0255114	down	C3orf14	-1.09901	0.0011911	up	FAM113A	0.575018	0.0103125	down	C3orf75	0.413837	0.0342005	down
BAG5	0.476565	0.0166887	down	C3orf23	0.604815	0.00669019	down	FAM114A1	-0.656064	0.00194237	up	C3orf80	-0.55451	0.0191006	up
BAHCC1	0.653884	0.000600421	down	C3orf37	-0.525102	0.00885447	up	FAM115C	-0.74559	0.0263368	up	C5AR1	1.00695	0.00656927	down
BAI2	1.37972	0.000600421	down	C3orf62	0.551565	0.0332374	down	FAM123B	0.580323	0.0147564	down	C5orf22	-0.382432	0.0399498	up
BAIAP2L2	1.31192	0.0120042	down	C3orf80	-0.644197	0.00931403	up	FAM125A	-0.490924	0.0357617	up	C5orf41	-0.850273	0.000942171	up
BARX2	0.661006	0.0155384	down	C5	0.69199	0.0402761	down	FAM127B	-0.693064	0.00351158	up	C5orf51	-0.486798	0.00656927	up
BASP1	0.486951	0.0120042	down	C5orf54	1.25107	0.0011911	down	FAM131B	-1.09272	0.00194237	up	C5orf54	0.833552	0.000942171	down
BATF2	-1.28175	0.0262039	up	C5orf62	-0.506396	0.0457915	up	FAM155B	-0.725909	0.00351158	up	C6orf108	0.501757	0.00353082	down
BAZ2B	-0.595273	0.00155856	up	C5orf63	0.765587	0.0407548	down	FAM160B2	0.468461	0.0396451	down	C6orf115	1.26967	0.000942171	down
BBS1	1.09877	0.000600421	down	C6orf108	0.425243	0.0449429	down	FAM162A	-0.595859	0.00486034	up	C6orf130	0.717145	0.000942171	down
BBS2	0.9227	0.000600421	down	C6orf115	1.12673	0.0011911	down	FAM43B	-1.56425	0.00194237	up	C6orf141	0.894449	0.000942171	down
BBS4	0.569644	0.00345842	down	C6orf130	0.487828	0.0376763	down	FAM82A1	0.885718	0.0396451	down	C6orf174	-1.28752	0.000942171	up
BBX	-0.410456	0.0401245	up	C6orf141	0.726609	0.00669019	down	FAM83D	-0.465102	0.0477609	up	C6orf192	-0.457695	0.0166523	up
BCAM	0.53468	0.00606419	down	C6orf174	-1.34696	0.0011911	up	FAM84A	-0.918749	0.00617186	up	C6orf211	0.751741	0.000942171	down
BCAR1	-0.627524	0.00196772	up	C7orf29	0.882121	0.00837251	down	FAT3	0.669521	0.00194237	down	C7orf11	0.636472	0.000942171	down
BCKDHA	1.31227	0.000600421	down	C7orf63	1.32082	0.0011911	down	FAT4	0.65786	0.00194237	down	C7orf25	0.57912	0.00459427	down
BCL11B	1.52498	0.000600421	down	C7orf73	-0.623441	0.00209619	up	FBF1	0.557637	0.0169979	down	C7orf29	0.848336	0.00353082	down
BCL6	-0.544038	0.0143678	up	C8orf33	0.535897	0.00613148	down	FBN1	0.607394	0.00731879	down	C7orf53	-0.936322	0.0217372	up
BCL7C	-0.72867	0.000600421	up	C8orf42	0.755247	0.0011911	down	FBN3	0.68332	0.0347141	down	C8orf33	0.574181	0.00234258	down
BCL9L	-0.460273	0.0284829	up	C9orf46	0.552044	0.0335944	down	FBXL19-AS1	0.698724	0.00486034	down	C8orf4	1.3873	0.000942171	down
BCORL1	-0.419552	0.0372836	up	C9orf5	-0.48041	0.0155503	up	FBXO27	-1.08555	0.00194237	up	C8orf40	1.0646	0.0172981	down
BECN1	0.735494	0.000600421	down	C9orf91	0.462964	0.0320404	down	FBXO44	0.586324	0.00351158	down	C8orf55	0.609383	0.00353082	down
BET1	-0.474252	0.0223238	up	CACNA1G	0.520004	0.0241559	down	FDXR	-0.506392	0.0184889	up	C8orf59	0.553702	0.0344048	down
BEX1	-2.02091	0.000600421	up	CACNB3	0.576683	0.00368046	down	FER1L4	0.548599	0.0474275	down	C9orf103	1.04265	0.0156281	down
BEX2	-0.458728	0.0174045	up	CACNB4	0.522959	0.0127108	down	FERMT1	-0.737945	0.00194237	up	C9orf123	0.417537	0.0386223	down
BEX4	0.393741	0.0440518	down	CACNG7	-1.94188	0.0332374	up	FEZ1	-0.921028	0.00194237	up	C9orf167	0.867809	0.000942171	down
BEX5	-0.520652	0.0494246	up	CACNG8	0.891277	0.0011911	down	FGF13	0.610527	0.0209942	down	C9orf41	-0.382672	0.048273	up
BHLHE40	0.509981	0.0104897	down	CADM1	0.452019	0.0241559	down	FGFBP3	-0.583511	0.0401073	up	C9orf46	0.724391	0.0016789	down
BICD1	0.988493	0.000600421	down	CALCB	1.1579	0.0011911	down	FGFR2	0.828071	0.00194237	down	C9orf5	-0.366006	0.0452242	up
BIRC5	-0.413391	0.0381136	up	CALCOCO1	0.522897	0.0163895	down	FGFR3	0.538591	0.0112162	down	C9orf82	0.530895	0.00511008	down
BIVM	0.741924	0.0368561	down	CALCRL	-0.658083	0.0221149	up	FHL2	-0.658291	0.00194237	up	CA2	0.555495	0.000942171	down
BLM	0.916249	0.000600421	down	CAMK2G	0.483426	0.0218099	down	FLJ31485	0.967038	0.0295263	down	CAB39L	-0.739874	0.0163162	up
BMI1	-0.511185	0.0346486	up	CAMKMT	0.65555	0.0155503	down	FLJ45340	0.727632	0.00194237	down	CABYR	0.502817	0.0309381	down
BMP8A	0.935701	0.00310903	down	CAND1	-0.44488	0.0374069	up	FLJ46906	0.779897	0.02163	down	CACNA1D	-1.28224	0.000942171	up
BMPR2	0.621407	0.00110675	down	CANT1	-0.495606	0.011546	up	FN1	-0.70413	0.00194237	up	CACNA2D3	-0.437609	0.032095	up
BOP1	0.481111	0.0124757	down	CAP2	1.14036	0.0011911	down	FNBP4	0.506699	0.0163999	down	CADM4	-0.579164	0.00511008	up
BRCA2	-0.43282	0.0342532	up	CAPN7	-0.488445	0.011546	up	FNIP2	0.686029	0.00194237	down	CALCB	1.58169	0.000942171	down
BRD4	-0.544849	0.00275228	up	CAPRIN2	0.512493	0.011546	down	FOS	-0.954376	0.00486034	up	CALCRL	-0.76217	0.00409561	up
BRD8	0.460591	0.0182394	down	CARD6	-0.702864	0.0273088	up	FOSL1	-0.929233	0.0121027	up	CALM3	0.379696	0.0449788	down
BROX	-0.44451	0.0405679	up	CASP2	-0.55108	0.00495398	up	FOXA3	-0.918735	0.00194237	up	CAMK1	0.610727	0.00234258	down
BRPF3	-0.585042	0.00155856	up	CASP8	-0.733301	0.0011911	up	FOXB1	1.20007	0.00194237	down	CAMK2B	0.479256	0.0312296	down
BSN	-1.0993	0.000600421	up	CASZ1	-0.651671	0.00293381	up	FOXC1	0.45059	0.0488933	down	CAMK2D	-0.492123	0.0117637	up
BTBD2	0.492438	0.0107288	down	CATSPER2	0.817419	0.0303979	down	FOXP2	0.50117	0.0347141	down	CAMKMT	0.899375	0.000942171	down
BTBD7	-0.475476	0.035253	up	CATSPERG	1.5437	0.0144057	down	FRMD5	-0.640374	0.0401073	up	CAMSAP3	-0.442452	0.0172981	up
BTD	-0.695246	0.00110675	up	CAV1	-0.693541	0.0011911	up	FRMPD2	-1.75483	0.00194237	up	CAND1	-0.54409	0.00353082	up
BTF3	-0.412138	0.0406858	up	CBFB	-0.41415	0.0404841	up	FRMPD4	1.59685	0.00194237	down	CAND2	0.430089	0.0223766	down
BTF3L4	-0.435926	0.0265951	up	CBLN1	-0.921361	0.011546	up	FSTL1	0.742905	0.00194237	down	CANT1	-0.425934	0.0203966	up
BTG2	-0.494836	0.00973903	up	CBS	0.72546	0.0011911	down	FYCO1	0.534431	0.0155208	down	CANX	0.392014	0.0365942	down
BTN2A1	-0.866343	0.000600421	up	CBWD1	-0.524711	0.0107125	up	FZD10	1.19424	0.00194237	down	CAP2	0.868856	0.000942171	down
BTN2A2	-0.642314	0.00275228	up	CBWD2	-0.642007	0.00209619	up	FZD4	0.533776	0.0184889	down	CARM1	0.457593	0.0332282	down
BTN2A3P	-0.690586	0.00890769	up	CBX3	1.02339	0.0011911	down	GABARAPL1	-0.476345	0.0301913	up	CASZ1	-0.676789	0.000942171	up
BTNL9	1.03206	0.000600421	down	CBX6	-0.93963	0.0011911	up	GABBR1	0.91947	0.00194237	down	CATSPERG	1.69379	0.00459427	down
C10orf12	-0.702583	0.000600421	up	CCBL1	1.10905	0.0011911	down	GABPB2	0.615449	0.0301913	down	CBFA2T3	-0.898028	0.000942171	up
C10orf125	0.650677	0.0278999	down	CCDC136	0.825245	0.00368046	down	GADD45A	-0.495447	0.024981	up	CBFB	-0.372662	0.0452242	up
C10orf140	0.742845	0.000600421	down	CCDC14	1.10669	0.0011911	down	GAL3ST4	-0.704078	0.0236103	up	CBLN1	-1.32495	0.000942171	up
C10orf26	-0.458292	0.0263813	up	CCDC144B	0.911916	0.0011911	down	GALNT12	0.539835	0.0357617	down	CBS	0.437303	0.0166523	down
C10orf28	-0.502649	0.0164541	up	CCDC150	0.842067	0.0011911	down	GALNT5	-0.843332	0.0223347	up	CBWD1	-0.612631	0.000942171	up
C10orf47	-0.465978	0.0422871	up	CCDC151	-0.841463	0.0244933	up	GAP43	-1.03736	0.00351158	up	CBWD2	-0.830015	0.000942171	up
C10orf54	-1.26786	0.0201313	up	CCDC159	0.942812	0.0382099	down	GAS1	0.50852	0.0257123	down	CBX3	0.977489	0.000942171	down
C10orf76	1.18621	0.000600421	down	CCDC163P	-0.540705	0.0282108	up	GATA6	0.62768	0.00194237	down	CBX6	-0.414464	0.0236334	up
C11orf1	-0.964692	0.00238562	up	CCDC18	0.673195	0.0011911	down	GBE1	-0.694936	0.00194237	up	CBY1	0.661358	0.000942171	down
C11orf41	0.789552	0.00275228	down	CCDC28A	-0.594176	0.0119607	up	GEM	-1.00771	0.00194237	up	CCBE1	-0.5451	0.0284574	up
C11orf45	1.25793	0.000600421	down	CCDC40	1.04899	0.00209619	down	GEN1	0.623079	0.00194237	down	CCBL1	1.11286	0.000942171	down
C11orf54	-0.483532	0.0327331	up	CCDC57	0.816355	0.0011911	down	GHRL	2.59216	0.043765	down	CCDC101	-0.673582	0.000942171	up
C11orf61	0.832562	0.00155856	down	CCDC59	0.999619	0.0011911	down	GIGYF1	0.93081	0.00194237	down	CCDC104	0.645312	0.000942171	down
C11orf63	0.803898	0.00833051	down	CCDC61	0.959874	0.00209619	down	GINS1	-0.491746	0.0184889	up	CCDC113	1.1218	0.000942171	down
C11orf70	1.36424	0.0104897	down	CCDC64	-1.04886	0.0011911	up	GJD3	-0.658187	0.0243324	up	CCDC117	0.489064	0.00353082	down
C11orf9	0.755851	0.000600421	down	CCDC78	1.40392	0.00209619	down	GLIPR2	-0.84864	0.00194237	up	CCDC136	0.68407	0.00459427	down
C12orf23	-0.389652	0.0492914	up	CCDC88A	0.639846	0.00209619	down	GLS2	-0.865982	0.0204227	up	CCDC167	0.607922	0.00296501	down
C12orf53	0.940289	0.000600421	down	CCNA1	-1.37791	0.00433848	up	GLTP	-0.656757	0.00840295	up	CCDC25	0.475153	0.00883331	down
C12orf57	-0.531688	0.00751596	up	CCNB1IP1	-0.734622	0.0011911	up	GLYR1	0.541189	0.009415	down	CCDC40	0.983666	0.000942171	down
C12orf60	-0.779738	0.0216475	up	CCND3	-0.628804	0.0011911	up	GNAQ	0.582015	0.00486034	down	CCDC57	0.634818	0.00234258	down
C12orf73	0.620902	0.00973903	down	CCNH	0.726724	0.0011911	down	GNG2	-0.647131	0.009415	up	CCDC59	0.988397	0.000942171	down
C12orf75	0.799222	0.000600421	down	CCNJL	-0.827701	0.0107125	up	GOLGA8A	0.455277	0.0488933	down	CCDC64	-1.75515	0.000942171	up
C14orf101	0.584319	0.00413507	down	CCNL2	0.505947	0.0279421	down	GOLGA8B	0.741426	0.00194237	down	CCDC74A	0.490481	0.0384088	down
C14orf126	0.613591	0.00275228	down	CCR10	-0.787641	0.0469468	up	GOLIM4	0.446229	0.0477609	down	CCDC74B	0.512104	0.0342005	down
C14orf132	0.865604	0.000600421	down	CCR6	-1.53219	0.00555538	up	GPC2	1.35204	0.00194237	down	CCDC88A	0.696646	0.000942171	down
C14orf169	-1.07376	0.000600421	up	CCS	0.869149	0.0011911	down	GPC3	0.569479	0.00840295	down	CCDC9	-0.472519	0.0328966	up
C14orf23	-1.7088	0.0317393	up	CD151	0.461166	0.0210977	down	GPR137C	0.655082	0.00486034	down	CCDC90B	0.629789	0.000942171	down
C15orf27	1.12475	0.000600421	down	CD24	0.48169	0.0228159	down	GPR50	-2.07195	0.00194237	up	CCNF	-0.385912	0.0344048	up
C15orf44	-0.539095	0.00541845	up	CD274	-2.56834	0.00555538	up	GPRC5A	0.654511	0.00617186	down	CCNG1	0.394723	0.0290084	down
C15orf59	-0.632417	0.00541845	up	CD34	-1.30495	0.0135921	up	GPT	1.37583	0.0163999	down	CCNH	1.07775	0.000942171	down
C16orf53	-0.624799	0.00110675	up	CD81	-0.587601	0.00293381	up	GSTO2	-0.609936	0.0301913	up	CCNJL	-0.606948	0.0407727	up
C16orf58	0.751859	0.000600421	down	CDC25A	-0.654203	0.0011911	up	GUSBP11	0.677789	0.00617186	down	CCNT2	-0.407302	0.0332282	up
C16orf74	1.20166	0.00511749	down	CDC27	0.558582	0.00495398	down	HAGHL	0.937991	0.00194237	down	CCNY	0.414278	0.0246065	down
C17orf63	-0.490838	0.0189101	up	CDC34	-0.691109	0.0011911	up	HBEGF	-0.975703	0.00194237	up	CCNYL1	0.507042	0.00748886	down
C17orf70	1.22995	0.000600421	down	CDC40	-0.451057	0.0279421	up	HCN3	0.804245	0.00194237	down	CCR6	-1.95306	0.000942171	up
C17orf76-AS1	-0.434949	0.0330949	up	CDC42BPB	0.474687	0.0168065	down	HDAC10	0.582606	0.00731879	down	CCS	0.492954	0.0290084	down
C17orf81	-0.495661	0.0187049	up	CDC5L	-0.48889	0.0131716	up	HDAC4	0.53661	0.0236103	down	CCZ1	0.500065	0.0129018	down
C18orf1	0.640821	0.0212004	down	CDCA7	0.445189	0.0247953	down	HDAC6	0.555931	0.00840295	down	CD151	0.462976	0.00883331	down
C18orf54	-0.571692	0.00479798	up	CDCP1	-1.61288	0.0011911	up	HERC2P2	0.767122	0.00194237	down	CD1D	-1.03573	0.0188081	up
C19orf10	-0.419277	0.0356877	up	CDH11	-1.5375	0.00293381	up	HES1	0.502711	0.0198842	down	CD2AP	0.51679	0.00296501	down
C19orf51	-0.651473	0.00345842	up	CDH15	1.19671	0.0439239	down	HES4	0.55514	0.009415	down	CD44	0.595005	0.00561853	down
C19orf60	0.69644	0.00155856	down	CDIPT	-0.505814	0.0123727	up	HES5	0.595344	0.0121027	down	CD83	-0.50215	0.0163162	up
C19orf63	-0.469293	0.0182394	up	CDK16	-0.413014	0.0449429	up	HEY2	0.601109	0.0198842	down	CD99L2	-0.42088	0.0227317	up
C19orf76	-1.32026	0.000600421	up	CDK17	0.58795	0.00495398	down	HIST2H2BE	0.844725	0.00731879	down	CDC14A	0.52617	0.0124921	down
C1orf112	0.541769	0.0293137	down	CDK5RAP3	0.771028	0.0011911	down	HLA-DOA	-0.580008	0.0270482	up	CDC14B	-0.560796	0.00234258	up
C1orf144	-0.560337	0.00275228	up	CDKN3	0.565845	0.00885447	down	HLA-L	0.701233	0.02163	down	CDC16	0.398664	0.037705	down
C1orf159	0.580654	0.0135895	down	CEBPG	0.473921	0.0152309	down	HMG20B	0.594613	0.00194237	down	CDC23	0.654676	0.0253576	down
C1orf216	-0.681542	0.000600421	up	CECR6	-0.658	0.0294838	up	HMOX1	-0.902705	0.00194237	up	CDC45	0.462148	0.00929935	down
C1orf74	-0.75028	0.00196772	up	CEL	0.996212	0.00495398	down	HNRNPU-AS1	0.930876	0.00194237	down	CDC5L	-0.39912	0.026226	up
C1orf9	-0.705984	0.000600421	up	CELF3	-1.16429	0.0102173	up	HOXA13	0.866745	0.00194237	down	CDCP1	-1.0232	0.000942171	up
C1orf95	1.58115	0.000600421	down	CELF4	0.82498	0.00209619	down	HOXA3	0.850283	0.00194237	down	CDH11	-1.62158	0.0016789	up
C1QL1	0.689972	0.00511749	down	CELF5	1.08868	0.0011911	down	HOXA5	0.593228	0.0421093	down	CDHR1	-0.712732	0.0016789	up
C1QTNF1	0.637838	0.0182394	down	CELSR1	0.45686	0.026328	down	HOXB3	1.05891	0.00194237	down	CDK17	0.695862	0.000942171	down
C1QTNF6	-0.877558	0.000600421	up	CELSR3	-0.458955	0.0282108	up	HOXB4	0.9685	0.00194237	down	CDKN1A	0.408699	0.0243078	down
C1RL	0.822389	0.000600421	down	CEMP1	0.880303	0.0119607	down	HOXB5	1.12743	0.0169979	down	CDKN1C	-0.612854	0.019744	up
C20orf11	-0.565669	0.00379191	up	CENPM	0.866367	0.0011911	down	HOXB6	0.742968	0.00617186	down	CDKN2AIPNL	0.618203	0.000942171	down
C20orf112	0.546942	0.0148234	down	CENPV	-0.741829	0.0011911	up	HOXC11	0.589492	0.0357617	down	CDKN3	0.716544	0.000942171	down
C20orf30	0.475001	0.0133668	down	CEP78	0.439851	0.0279421	down	HOXD10	0.740501	0.00194237	down	CDON	-0.57346	0.0016789	up
C20orf4	-0.518823	0.0135895	up	CERS2	0.580907	0.00209619	down	HOXD11	0.534853	0.0147564	down	CDR2L	0.530086	0.00459427	down
C20orf7	-0.463186	0.032455	up	CERS4	0.878084	0.0011911	down	HOXD3	0.863008	0.00194237	down	CELF5	0.72184	0.0148181	down
C21orf119	-0.549724	0.0317393	up	CERS5	0.552265	0.00669019	down	HOXD4	1.41532	0.00194237	down	CELSR3	-0.78381	0.000942171	up
C21orf58	0.847217	0.000600421	down	CFD	1.00325	0.0011911	down	HOXD9	0.952038	0.00194237	down	CENPC1	-0.450619	0.0259294	up
C2CD2	-0.43383	0.0470012	up	CFDP1	-0.431113	0.0362354	up	HSF4	0.928176	0.00486034	down	CENPF	-0.400006	0.0267682	up
C2orf29	-0.396522	0.0446471	up	CFH	-1.64178	0.0011911	up	HSP90AB2P	0.615829	0.00351158	down	CENPM	0.961289	0.000942171	down
C2orf42	-0.564178	0.0199276	up	CFHR1	-2.21392	0.00209619	up	HSPA1A	0.530924	0.0229655	down	CENPV	-0.401136	0.0379959	up
C2orf44	-0.664948	0.000600421	up	CGA	-1.36805	0.0011911	up	HSPB1	-0.772539	0.00194237	up	CEP41	-0.461987	0.0180252	up
C2orf66	-2.30934	0.000600421	up	CHEK2	0.558973	0.00613148	down	HSPB8	-1.46015	0.00194237	up	CEP89	-0.482839	0.0281636	up
C2orf68	1.10001	0.0141218	down	CHFR	0.467851	0.0332374	down	ID4	-0.462045	0.043765	up	CERK	-0.62115	0.000942171	up
C2orf74	-0.618771	0.0180511	up	CHGB	-2.76215	0.0011911	up	IDH1	-0.479396	0.0282402	up	CERS1	0.587874	0.0290084	down
C3orf14	-1.43656	0.000600421	up	CHMP4A	0.617999	0.00725279	down	IDUA	0.995797	0.009415	down	CERS2	1.04157	0.000942171	down
C3orf15	1.35502	0.000600421	down	CHN1	-0.590258	0.00433848	up	IFFO1	0.680123	0.00194237	down	CERS4	0.857244	0.000942171	down
C3orf23	0.520874	0.0126988	down	CHODL	-0.791952	0.0111658	up	IFI30	-0.525869	0.0277171	up	CERS5	0.51588	0.00511008	down
C3orf33	-0.762739	0.00110675	up	CHPT1	0.520467	0.00885447	down	IFI35	-1.10903	0.0447365	up	CFD	1.08482	0.000942171	down
C3orf37	-0.457039	0.0216475	up	CHST8	-0.749582	0.00495398	up	IFI44L	-1.39226	0.00194237	up	CFDP1	-0.452988	0.0117637	up
C4orf34	0.543517	0.0288944	down	CHSY1	1.03415	0.0011911	down	IFI6	-1.59843	0.00194237	up	CFH	-1.16659	0.000942171	up
C4orf48	-0.513009	0.0263813	up	CHTF18	0.702714	0.0011911	down	IFIH1	-1.14255	0.00194237	up	CFHR1	-1.22907	0.0105846	up
C4orf49	0.646733	0.0197377	down	CINP	-0.7129	0.0011911	up	IFIT1	-1.88358	0.00194237	up	CHCHD10	0.403643	0.037025	down
C5	0.900499	0.00833051	down	CKMT1A	-0.872443	0.00293381	up	IFIT2	-1.74703	0.00194237	up	CHD1L	0.41011	0.0251388	down
C5orf15	-0.52033	0.00413507	up	CKMT1B	-0.934505	0.00209619	up	IFIT3	-2.66259	0.00194237	up	CHD5	-0.821204	0.000942171	up
C5orf22	-0.667295	0.000600421	up	CKS1B	-0.464297	0.0238929	up	IFIT5	-0.535149	0.0178213	up	CHEK2	0.591801	0.0016789	down
C5orf25	0.454751	0.0346486	down	CLEC11A	0.64351	0.0210977	down	IFITM1	-1.40281	0.00194237	up	CHGB	-2.60851	0.000942171	up
C5orf34	0.450215	0.0468485	down	CLEC2D	0.66516	0.0144057	down	IGF2BP3	0.488259	0.0130039	down	CHMP4A	0.837644	0.000942171	down
C5orf54	0.960245	0.000600421	down	CLEC4F	1.86016	0.00209619	down	IGFBP3	-0.983335	0.0314614	up	CHN1	-0.492804	0.00561853	up
C6orf1	0.515617	0.0442111	down	CLIC4	0.718756	0.0011911	down	IGFBP5	0.55807	0.009415	down	CHODL	-0.673907	0.0148181	up
C6orf108	0.449138	0.0241664	down	CLIC5	-0.640903	0.0214414	up	IGIP	0.894956	0.00194237	down	CHPT1	0.610149	0.00234258	down
C6orf130	0.611883	0.00379191	down	CLIP3	-0.560776	0.0191296	up	IGSF8	0.629017	0.00351158	down	CHST7	0.656994	0.00611486	down
C6orf141	0.941353	0.000600421	down	CLK2	0.426502	0.0389972	down	IL13RA1	0.931271	0.00194237	down	CHST8	-0.971882	0.000942171	up
C6orf164	1.32384	0.031367	down	CLN6	0.437048	0.0300958	down	IL27RA	-0.629589	0.0147564	up	CHSY1	0.826686	0.000942171	down
C6orf174	-2.09431	0.000600421	up	CLPB	-0.444313	0.0288086	up	IL6R	-0.948577	0.00194237	up	CIB1	0.616885	0.000942171	down
C6orf62	-0.532742	0.00995302	up	CLTCL1	0.558607	0.00931403	down	INA	-0.691442	0.00194237	up	CIB2	0.632159	0.000942171	down
C6orf72	0.542152	0.00833051	down	CLU	-0.563325	0.00669019	up	INPP5D	-1.31902	0.00194237	up	CIC	-0.536337	0.00296501	up
C7orf13	-0.774453	0.000600421	up	CLUAP1	0.525587	0.0247953	down	INPP5E	0.617555	0.00351158	down	CISD2	0.516224	0.00701437	down
C7orf53	-0.794847	0.0377407	up	CLVS2	-1.19605	0.0119607	up	INSIG1	-0.538386	0.0147564	up	CKB	-0.386264	0.0368014	up
C7orf59	-0.421167	0.0399675	up	CMPK1	-0.510373	0.00977047	up	INTS2	0.473792	0.0289223	down	CKLF	0.724274	0.000942171	down
C7orf60	-0.545569	0.00919289	up	CMTM3	-0.471224	0.0372591	up	IP6K2	0.466227	0.0442306	down	CKMT1A	-0.659721	0.0079498	up
C7orf63	1.29615	0.000600421	down	CNNM3	-0.654864	0.0011911	up	IRF9	-0.664603	0.0163999	up	CKMT1B	-0.689759	0.00234258	up
C7orf73	-0.478003	0.0141218	up	CNOT6	0.830498	0.0011911	down	ISCU	-1.16171	0.00194237	up	CLASRP	-0.474037	0.00883331	up
C8orf31	1.27672	0.0131639	down	CNTN1	-0.626663	0.0011911	up	ISG15	-1.48219	0.00194237	up	CLCA2	2.36381	0.00353082	down
C8orf33	0.724307	0.000600421	down	COCH	0.492238	0.0475122	down	ISL2	0.534996	0.0328502	down	CLDN15	-0.646372	0.000942171	up
C8orf42	0.758963	0.000600421	down	COG2	0.868452	0.0011911	down	ISM1	1.14725	0.00486034	down	CLEC11A	0.578544	0.019744	down
C8orf55	-0.42678	0.048954	up	COL18A1	0.722943	0.0011911	down	ITGA2	0.909816	0.00194237	down	CLEC4A	-1.17297	0.0256448	up
C8orf73	1.24742	0.000600421	down	COL27A1	0.788738	0.0011911	down	ITGA8	1.01075	0.00194237	down	CLIC4	0.67709	0.000942171	down
C8orf83	-0.765383	0.000600421	up	COL2A1	0.535078	0.00555538	down	ITIH4	0.699675	0.0357617	down	CLIC5	-0.551355	0.0296139	up
C8ORFK29	2.24407	0.0358579	down	COL3A1	-1.27667	0.0011911	up	ITPA	-0.708799	0.00194237	up	CLIP3	-0.607863	0.00409561	up
C9orf131	-2.43446	0.00238562	up	COL4A3	0.663184	0.00555538	down	IVD	0.464494	0.0447365	down	CLK1	-0.457826	0.026226	up
C9orf167	-0.615081	0.0233396	up	COL4A5	0.418506	0.0353858	down	IZUMO4	1.54827	0.0112162	down	CLK2	-0.3859	0.0396675	up
C9orf41	0.523715	0.00805791	down	COL4A6	0.543901	0.00725279	down	JUNB	-0.55181	0.0243324	up	CLMN	-0.594989	0.0016789	up
C9orf46	1.81019	0.000600421	down	COL5A2	-0.633162	0.00931403	up	JUND	-0.766095	0.00194237	up	CLPB	-0.442788	0.0194243	up
C9orf64	-0.410006	0.0497179	up	COL6A1	0.41533	0.0431632	down	KCNA6	-0.609012	0.0477609	up	CLSTN2	-0.779107	0.0344048	up
C9orf72	0.642312	0.00345842	down	COL6A2	0.776213	0.0011911	down	KCNE4	-1.39189	0.00194237	up	CLTB	0.467728	0.0113988	down
C9orf80	-0.461785	0.033253	up	COL7A1	0.640456	0.0011911	down	KCNJ12	-0.599155	0.0263368	up	CLTCL1	0.474137	0.0117637	down
C9orf95	0.796744	0.00574933	down	COLEC12	0.590153	0.00782739	down	KCNJ4	0.722513	0.0139093	down	CLU	-0.813817	0.000942171	up
CA2	0.620356	0.000600421	down	COMMD4	0.584797	0.00209619	down	KCNMA1	1.01076	0.0169979	down	CMBL	0.415855	0.0455103	down
CABIN1	0.459518	0.0203567	down	COMTD1	0.760208	0.0011911	down	KCNQ1OT1	0.729266	0.0139093	down	CMTM4	-0.384034	0.0410517	up
CABLES1	0.63603	0.00110675	down	COPS7A	0.668492	0.0011911	down	KCNQ5	-0.722451	0.00194237	up	CNFN	0.68071	0.0140118	down
CABLES2	0.989061	0.000600421	down	COQ4	0.550649	0.0148562	down	KCNS3	-0.870987	0.00351158	up	CNN3	0.488794	0.00561853	down
CACHD1	0.567989	0.00310903	down	COQ6	0.894349	0.0011911	down	KCTD2	-0.579354	0.00840295	up	CNNM3	-0.538948	0.000942171	up
CACNA1C	0.6425	0.00694298	down	CORO1C	0.492888	0.0127108	down	KDELR2	-0.462325	0.0347141	up	CNOT6	1.01091	0.000942171	down
CACNA1D	0.902338	0.000600421	down	CORO2A	0.467917	0.0429951	down	KIAA0415	0.626198	0.00840295	down	CNOT7	-0.554901	0.000942171	up
CACNA1G	0.849841	0.000600421	down	COX6A1	-0.41547	0.0459655	up	KIAA0895L	0.816897	0.00194237	down	CNPPD1	0.482384	0.0124921	down
CACNA1H	0.580278	0.00413507	down	CPEB3	-0.757442	0.0011911	up	KIAA0907	0.682113	0.00194237	down	CNPY2	0.916523	0.000942171	down
CACNA2D2	1.23068	0.000600421	down	CPLX1	-0.647341	0.0374069	up	KIAA0913	0.474081	0.0498644	down	CNPY3	0.462601	0.0105846	down
CACNA2D3	0.586807	0.00664565	down	CPNE4	-1.7838	0.0214414	up	KIAA1456	0.827353	0.02163	down	CNTN1	-0.50854	0.00353082	up
CACNB4	0.64507	0.000600421	down	CPNE7	2.11461	0.0011911	down	KIAA1598	0.536555	0.0163999	down	CNTNAP3	-0.526801	0.0281636	up
CACNG6	-0.87182	0.0145814	up	CPPED1	-0.878597	0.0011911	up	KIF26B	0.825954	0.0223347	down	COBLL1	-0.48425	0.00701437	up
CACNG8	1.01745	0.000600421	down	CPSF3L	0.810783	0.0011911	down	KIFC2	1.20217	0.00194237	down	COG2	1.03008	0.000942171	down
CALCB	1.26001	0.000600421	down	CR2	-0.662704	0.00293381	up	KIT	0.786643	0.00194237	down	COL11A2	-0.883939	0.000942171	up
CALCOCO1	0.459727	0.027339	down	CRABP2	-0.416749	0.0480742	up	KLF15	0.623595	0.0192662	down	COL12A1	1.15764	0.000942171	down
CALHM2	-0.589401	0.0227283	up	CRADD	-0.60666	0.0163895	up	KLF8	0.532082	0.0321773	down	COL1A1	-0.400806	0.0315686	up
CALU	-0.849791	0.000600421	up	CRAT	0.496835	0.0269117	down	KLHL17	0.933222	0.00194237	down	COL21A1	0.507008	0.0334569	down
CAMK1	0.641861	0.0104897	down	CREB5	0.863353	0.0011911	down	KLRAP1	0.628274	0.0396451	down	COL23A1	0.951362	0.00929935	down
CAMK2B	0.86525	0.000600421	down	CREBL2	-0.537851	0.00782739	up	KLRG2	-0.591974	0.0289223	up	COL27A1	0.579858	0.00234258	down
CAMK2G	0.742649	0.000600421	down	CRIPAK	0.817551	0.00368046	down	KRT222	-0.768078	0.00840295	up	COL3A1	-0.728644	0.000942171	up
CAMKK1	0.491449	0.0221158	down	CROCCP3	1.07151	0.0011911	down	L3MBTL1	0.700361	0.0112162	down	COL4A3	-0.556176	0.0265057	up
CAMKK2	0.881254	0.000600421	down	CRTC1	0.844444	0.0011911	down	LAMP2	0.744127	0.00194237	down	COL4A4	-0.715254	0.000942171	up
CAMKMT	1.40318	0.000600421	down	CS	-0.458139	0.0317309	up	LBR	0.553363	0.0103125	down	COL4A6	0.398417	0.0418254	down
CAMKV	-0.5711	0.00606419	up	CSK	-0.594489	0.00368046	up	LCP1	-0.486603	0.0295263	up	COL6A2	0.478512	0.00561853	down
CAND2	0.57423	0.00275228	down	CSTF2	0.507734	0.0179862	down	LDHA	-0.512625	0.0442306	up	COLQ	-0.963423	0.000942171	up
CAP2	1.03886	0.000600421	down	CTDSP2	-0.587396	0.0011911	up	LENG8	0.905091	0.00194237	down	COMMD10	-0.51658	0.0121967	up
CAPN10	0.645513	0.00110675	down	CTH	0.806759	0.0011911	down	LGR5	0.572685	0.0130039	down	COMMD4	0.432019	0.0172981	down
CAPN5	0.646554	0.0133668	down	CTPS	0.417276	0.0469468	down	LIMCH1	0.79813	0.00194237	down	COMTD1	0.476507	0.0267682	down
CAPN7	-0.434986	0.0269547	up	CTSF	0.620333	0.00837251	down	LIME1	0.749462	0.0321773	down	COPA	0.472	0.0180252	down
CAPRIN2	0.695645	0.000600421	down	CUL9	0.592309	0.00613148	down	LIMS1	0.756952	0.00194237	down	COPS7A	0.664361	0.000942171	down
CARD9	-1.03078	0.0251361	up	CUX2	0.726382	0.0011911	down	LINC00116	-1.00378	0.00194237	up	COQ10B	-0.720752	0.000942171	up
CARS	0.443565	0.0235672	down	CXCL12	0.88819	0.0300958	down	LINC00174	0.542933	0.0447365	down	COQ4	0.44851	0.0339429	down
CASC2	1.1897	0.00479798	down	CXCL16	-0.893079	0.00293381	up	LINC00176	0.895186	0.0103125	down	COQ6	0.749233	0.00234258	down
CASC3	-0.397739	0.039518	up	CXorf23	0.493726	0.0367923	down	LINC00265	0.535317	0.0373138	down	CORO2A	0.58027	0.00353082	down
CASP2	-0.852539	0.000600421	up	CXorf38	-0.749956	0.0011911	up	LINC00341	0.959087	0.0442306	down	COX14	0.458124	0.026226	down
CASP8	-0.855343	0.000600421	up	CXXC1	-0.438738	0.0428697	up	LITAF	-0.520341	0.0112162	up	COX5A	0.547573	0.00234258	down
CATSPER2	1.20068	0.00379191	down	CYB5A	-0.503197	0.0244933	up	LMNA	-0.530777	0.0169979	up	CPEB2	0.401849	0.0358202	down
CATSPERG	1.85721	0.00694298	down	CYBRD1	-0.522817	0.0171929	up	LOC100131434	0.988212	0.0184889	down	CPEB3	-0.68877	0.000942171	up
CBLN1	-0.759277	0.0406858	up	CYFIP2	0.712075	0.0011911	down	LOC100131564	0.698856	0.00194237	down	CPLX1	-0.601561	0.0281636	up
CBS	0.850198	0.000600421	down	CYP26A1	-0.715133	0.00368046	up	LOC100132247	0.728372	0.00194237	down	CPNE2	0.532692	0.00611486	down
CBWD1	-0.475403	0.0237332	up	CYP27A1	-1.5319	0.0175605	up	LOC100132832	0.643563	0.0178212	down	CPNE4	-1.46483	0.0194243	up
CBWD2	-1.04907	0.000600421	up	CYP27C1	0.971977	0.0011911	down	LOC100190986	1.05639	0.00194237	down	CPNE7	1.37091	0.000942171	down
CBWD5	-0.720527	0.0193381	up	CYP2D7P1	1.14102	0.0139924	down	LOC100216546	1.09306	0.00194237	down	CPPED1	-0.484848	0.0136483	up
CBX6	-0.426414	0.0278999	up	CYP4F22	-1.32399	0.0127108	up	LOC100272216	1.29571	0.00351158	down	CPS1	-0.386537	0.0386223	up
CCAR1	-0.663119	0.000600421	up	CYP4X1	0.914585	0.0218099	down	LOC100272228	0.725293	0.00731879	down	CPSF3L	0.555683	0.0152554	down
CCBL1	1.85881	0.000600421	down	CYR61	-0.511756	0.0276184	up	LOC100287616	-0.748858	0.0178213	up	CPVL	0.384402	0.0461758	down
CCDC102A	-0.555096	0.0231113	up	CYTH2	0.423045	0.0404841	down	LOC100288069	0.618631	0.00617186	down	CR2	-0.645812	0.0016789	up
CCDC103	-1.06513	0.000600421	up	DACH1	0.566272	0.00495398	down	LOC100289019	0.696381	0.00486034	down	CRAT	0.450216	0.0281636	down
CCDC113	0.951847	0.000600421	down	DAG1	-0.423645	0.0392985	up	LOC100499177	0.58172	0.024981	down	CREBL2	-0.700883	0.000942171	up
CCDC120	-0.569467	0.0109738	up	DAPK1	0.456578	0.0231529	down	LOC100505648	0.77061	0.0401073	down	CRIPAK	0.869948	0.000942171	down
CCDC13	-1.47673	0.0133668	up	DAZAP1	0.513105	0.00931403	down	LOC100506124	0.912005	0.0334786	down	CRTC1	0.683537	0.000942171	down
CCDC136	1.06125	0.000600421	down	DBNL	0.925118	0.0011911	down	LOC100506688	-1.32936	0.00617186	up	CRYL1	0.642494	0.00296501	down
CCDC14	0.708608	0.000600421	down	DBX2	-1.01192	0.0139924	up	LOC100507003	-1.0585	0.0469455	up	CSDA	0.527257	0.000942171	down
CCDC146	2.2302	0.000600421	down	DCAF10	0.42002	0.0402761	down	LOC100507246	-0.995213	0.00194237	up	CSDC2	0.784128	0.0124921	down
CCDC150	0.729491	0.000600421	down	DCAF12	-0.461139	0.0214414	up	LOC146880	0.813718	0.00194237	down	CSE1L	0.423067	0.0203966	down
CCDC151	-0.899537	0.0155384	up	DCAF8	0.544107	0.011546	down	LOC150776	0.637545	0.00194237	down	CSF1	0.952791	0.000942171	down
CCDC163P	-0.583064	0.0143678	up	DCHS1	0.511597	0.0269117	down	LOC154860	0.620459	0.0498644	down	CSNK1G1	-0.506476	0.00701437	up
CCDC165	0.755305	0.00110675	down	DCN	-2.71099	0.00209619	up	LOC155060	0.890975	0.00617186	down	CSRNP3	-0.63253	0.000942171	up
CCDC167	-0.436513	0.0495573	up	DCUN1D4	0.770199	0.0011911	down	LOC158257	1.43061	0.00351158	down	CSRP2	0.514143	0.00296501	down
CCDC18	0.515337	0.0126988	down	DCXR	0.438718	0.0407548	down	LOC202181	0.565672	0.0209942	down	CSTF2	0.616972	0.00234258	down
CCDC3	0.445364	0.0457833	down	DDB2	0.470244	0.0231529	down	LOC202781	0.635842	0.00731879	down	CTBP2	0.427283	0.019744	down
CCDC40	0.918951	0.00890769	down	DDHD2	0.55576	0.00669019	down	LOC220729	0.650619	0.00194237	down	CTGF	0.724599	0.0233133	down
CCDC51	-0.576566	0.00638552	up	DDIT4	0.777989	0.0011911	down	LOC284454	0.913082	0.0477609	down	CTH	0.552158	0.00353082	down
CCDC56	-0.466503	0.0255114	up	DDIT4L	-0.60056	0.0269117	up	LOC285359	1.02291	0.0209942	down	CTPS	0.396006	0.0298512	down
CCDC57	0.992639	0.000600421	down	DDX19B	0.526607	0.0291385	down	LOC388692	0.619731	0.009415	down	CTSD	-0.491744	0.0246065	up
CCDC6	-0.425113	0.0291093	up	DDX25	-1.20098	0.040109	up	LOC401320	0.764211	0.0384493	down	CTSK	-0.639028	0.0418254	up
CCDC61	1.34728	0.000600421	down	DDX47	-0.440211	0.0303979	up	LOC439990	-0.95738	0.0236103	up	CTXN1	0.685323	0.000942171	down
CCDC64	-1.2061	0.000600421	up	DDX58	-0.569163	0.0231529	up	LOC440173	0.613476	0.0353214	down	CXCL5	-1.46469	0.0382123	up
CCDC69	0.617602	0.012228	down	DDX60	0.617036	0.0428697	down	LOC613037	0.835019	0.00194237	down	CXCR4	1.29792	0.000942171	down
CCDC71	0.466962	0.0299032	down	DECR2	0.657973	0.0119607	down	LOC619207	1.00104	0.0121027	down	CXCR7	-0.826196	0.0446915	up
CCDC74A	0.561129	0.035253	down	DEDD2	-0.506446	0.0144057	up	LOC642846	0.768874	0.00194237	down	CXorf38	-0.693881	0.000942171	up
CCDC78	0.857556	0.0349747	down	DEGS2	-0.981749	0.0353858	up	LOC728537	1.26603	0.0498644	down	CXorf69	0.439575	0.0399498	down
CCDC88C	0.556033	0.00664565	down	DENND2A	0.967144	0.0011911	down	LOC729513	1.59608	0.00194237	down	CYB561	0.74857	0.000942171	down
CCDC89	0.976948	0.0330949	down	DENND4B	-0.496683	0.00669019	up	LOC729737	0.822044	0.00194237	down	CYB5A	-0.633639	0.000942171	up
CCDC92	0.824031	0.000600421	down	DENND5B	0.611727	0.0011911	down	LOC731275	0.619396	0.00486034	down	CYB5D2	-0.676666	0.000942171	up
CCDC97	-0.408374	0.0442111	up	DFFA	0.44574	0.0353858	down	LONRF1	0.520748	0.0379258	down	CYB5R1	0.486603	0.0121967	down
CCIN	-1.22405	0.0471535	up	DFNA5	0.516582	0.0459655	down	LOX	-0.557398	0.00194237	up	CYBRD1	-0.483736	0.0113988	up
CCKBR	-0.869123	0.00995302	up	DHRS11	1.27677	0.0011911	down	LPCAT3	-0.482799	0.0321773	up	CYFIP2	0.876207	0.000942171	down
CCM2	0.945607	0.000600421	down	DHRS2	-2.65155	0.0011911	up	LPHN2	0.543083	0.009415	down	CYGB	2.44512	0.0344048	down
CCNB1	-0.518596	0.00574933	up	DHTKD1	0.574664	0.00368046	down	LRCH4	0.540045	0.0198842	down	CYP26A1	-0.675124	0.000942171	up
CCNB1IP1	-0.780528	0.000600421	up	DHX33	0.541502	0.00555538	down	LRIG1	0.544142	0.0307765	down	CYP27B1	-0.717696	0.0140118	up
CCNB2	-0.530013	0.00724162	up	DICER1	-0.520023	0.0102173	up	LRP1B	0.538843	0.0198842	down	CYP27C1	0.557391	0.0172981	down
CCNG1	-0.470225	0.0133668	up	DIP2C	0.677823	0.0011911	down	LRRC45	0.594521	0.00731879	down	CYP4F22	-0.900926	0.0382123	up
CCNL2	0.686129	0.00110675	down	DIRAS1	-0.438561	0.0314193	up	LRRIQ1	0.80958	0.0139093	down	DAZAP1	0.407292	0.0248459	down
CCS	1.11735	0.000600421	down	DISP2	-1.64966	0.0011911	up	LSM2	-0.49486	0.0307765	up	DBNL	0.794471	0.000942171	down
CCZ1	0.742303	0.000600421	down	DKFZP434I0714	0.849044	0.00368046	down	LTK	0.809319	0.00194237	down	DBT	-0.440184	0.017005	up
CCZ1B	0.967888	0.000600421	down	DKFZP434L187	1.06623	0.00368046	down	LUC7L	0.544261	0.0163999	down	DBX2	-1.00773	0.00701437	up
CD164	-0.444838	0.0267706	up	DKK3	0.715774	0.00669019	down	LUC7L3	0.528422	0.0169979	down	DCAF10	0.628163	0.000942171	down
CD24	0.593942	0.00541845	down	DLGAP3	-1.12168	0.0402761	up	LUM	-0.798967	0.0270482	up	DCAF4L1	-0.915022	0.0159749	up
CD274	-2.92136	0.000600421	up	DLX3	-0.905813	0.00368046	up	LYPD1	-0.613417	0.00194237	up	DCAF6	-1.03186	0.000942171	up
CD276	-0.728779	0.000600421	up	DLX5	-0.680191	0.0210977	up	LYPD6	0.553641	0.0229655	down	DCBLD2	0.376337	0.0492284	down
CD2AP	0.420806	0.0330949	down	DMD	0.580501	0.00613148	down	MAFB	-0.662958	0.00194237	up	DCN	-1.45201	0.00353082	up
CD44	-0.546234	0.0308038	up	DMTF1	0.575273	0.00977047	down	MAFG	0.469362	0.0295263	down	DCUN1D1	-0.565783	0.000942171	up
CD59	-0.544233	0.00238562	up	DMXL2	0.526501	0.0119607	down	MAGEH1	-1.41482	0.0112162	up	DCUN1D4	0.479509	0.00883331	down
CD68	-0.925168	0.00541845	up	DNAH1	0.827392	0.0011911	down	MAGI3	0.505879	0.024981	down	DDB2	0.647126	0.000942171	down
CD74	-1.85888	0.0182394	up	DNAJB4	-0.487576	0.0235322	up	MAK16	-0.770911	0.00351158	up	DDHD2	0.592827	0.000942171	down
CD81	-0.789042	0.000600421	up	DNAJC16	1.0372	0.0011911	down	MALAT1	0.88292	0.00194237	down	DDIT4	0.541362	0.00234258	down
CDC16	0.550962	0.00479798	down	DNAJC22	-0.620771	0.0102173	up	MAMDC4	0.654096	0.0112162	down	DDIT4L	-0.574732	0.0200966	up
CDC25A	-0.502499	0.00863978	up	DNAJC8	0.472119	0.0191296	down	MAML2	0.675539	0.0178213	down	DDR1	-0.387475	0.0355713	up
CDC26	-0.567433	0.0117559	up	DNM1P35	1.12757	0.0429951	down	MAN2C1	0.684464	0.00194237	down	DDR2	-0.739419	0.044029	up
CDC34	-0.589423	0.00413507	up	DNMT3B	0.576358	0.00293381	down	MAP2	0.917482	0.00194237	down	DDX12P	-0.657382	0.000942171	up
CDC40	-0.595882	0.000600421	up	DOCK11	0.521496	0.00931403	down	MAP3K2	0.504787	0.0155208	down	DDX19B	0.553461	0.00883331	down
CDC42BPB	0.504506	0.00973903	down	DOCK4	0.712507	0.0011911	down	MAP3K8	0.881423	0.0103125	down	DDX25	-1.17051	0.0326311	up
CDC45	0.991203	0.000600421	down	DPF1	-0.630468	0.00495398	up	MAPK13	-0.819754	0.00194237	up	DDX60	0.984576	0.000942171	down
CDC5L	-0.704924	0.000600421	up	DPM1	0.441633	0.0370267	down	MARCH1	1.28292	0.00194237	down	DEAF1	0.39851	0.0476937	down
CDC7	-0.478339	0.0129411	up	DPM2	0.791303	0.0011911	down	MARK2	-0.638062	0.00194237	up	DENND2A	1.23863	0.000942171	down
CDCA4	-0.591573	0.00155856	up	DPP3	0.427192	0.046493	down	MBD6	0.789031	0.00194237	down	DENND4B	-0.46955	0.00701437	up
CDCP1	-0.820086	0.0184691	up	DPP4	0.609081	0.0410672	down	MCF2	1.19216	0.0169979	down	DENND5A	0.428623	0.0163162	down
CDH1	0.439577	0.033253	down	DPP7	0.963069	0.0011911	down	MCOLN3	0.603159	0.00486034	down	DFFA	0.55444	0.000942171	down
CDH15	1.27224	0.0355397	down	DPY19L2	0.754631	0.00495398	down	MDM4	0.591805	0.00194237	down	DFNA5	0.871473	0.000942171	down
CDH26	-1.73024	0.000600421	up	DPY19L2P2	1.0219	0.0011911	down	MEGF6	0.684576	0.00840295	down	DGAT2	-0.626504	0.00611486	up
CDH3	1.17724	0.000600421	down	DPY19L3	0.525275	0.00885447	down	MET	0.535721	0.00840295	down	DGCR5	0.614261	0.0124921	down
CDHR1	0.676115	0.00511749	down	DPY19L4	0.55201	0.00368046	down	MEX3A	0.601185	0.00351158	down	DGCR6	0.570892	0.00929935	down
CDK16	0.523154	0.00638552	down	DPYSL3	0.426976	0.0412918	down	MGAT3	-0.54042	0.0178213	up	DGCR6L	0.497273	0.00656927	down
CDK18	1.47254	0.000600421	down	DRP2	0.549407	0.0455248	down	MGAT5	0.4977	0.0155208	down	DHDDS	0.390958	0.0489525	down
CDK19	0.71247	0.000600421	down	DTNB	0.510837	0.0247953	down	MICALL2	0.913579	0.00486034	down	DHRS11	1.34197	0.000942171	down
CDK5	0.442862	0.0330949	down	DUS1L	0.586457	0.00293381	down	MIDN	0.537085	0.00617186	down	DHRS13	0.513333	0.00972014	down
CDK5R2	-1.11826	0.0120042	up	DUSP12	-0.439717	0.0484436	up	MINK1	0.451219	0.0474275	down	DHRS2	-1.61202	0.000942171	up
CDK5RAP1	0.536322	0.0107288	down	DUSP9	-0.603721	0.00725279	up	MIR17HG	1.08092	0.00194237	down	DHX29	-0.635642	0.000942171	up
CDK5RAP3	0.620922	0.000600421	down	DYNC1I1	-0.608126	0.0322908	up	MLLT4-AS1	0.706707	0.0493566	down	DHX33	0.613261	0.000942171	down
CDKL2	0.916103	0.000600421	down	DYNC1LI2	-0.846183	0.0011911	up	MLXIPL	0.529421	0.0229655	down	DHX9	-0.381199	0.0375041	up
CDKN1A	-0.471749	0.0126988	up	DYNC2LI1	0.526261	0.0152309	down	MNT	0.557588	0.0130039	down	DICER1	-0.413945	0.0227317	up
CDKN2A	-0.490666	0.00919289	up	DYNLL2	-1.22822	0.0011911	up	MOAP1	0.510549	0.0289223	down	DIP2C	0.488225	0.0101757	down
CDKN2AIP	-0.441413	0.0453689	up	DYRK3	-0.473062	0.0466859	up	MRPL50	-0.73872	0.00194237	up	DIRAS2	-1.045	0.0290084	up
CDKN2AIPNL	0.778269	0.000600421	down	E2F2	-0.516752	0.0111658	up	MSL1	0.556068	0.00617186	down	DISP2	-1.45126	0.000942171	up
CDKN2D	0.531237	0.039518	down	E2F8	-0.497951	0.0317309	up	MSRB3	0.712777	0.00194237	down	DKK1	-0.635504	0.0410517	up
CDKN3	0.744839	0.000600421	down	EBF2	0.989462	0.0011911	down	MST1	1.33134	0.00194237	down	DLL1	-1.01174	0.000942171	up
CDS1	0.475531	0.0199276	down	EBF4	0.742293	0.0011911	down	MST1P2	0.996831	0.00194237	down	DLX2	-0.523493	0.00511008	up
CDS2	-0.658721	0.000600421	up	ECHDC2	0.548229	0.0367923	down	MTRNR2L8	0.866548	0.00194237	down	DLX3	-0.947089	0.000942171	up
CDT1	-0.486005	0.0102372	up	ECI1	0.441913	0.0374069	down	MUM1	0.502403	0.0236103	down	DLX4	-0.596906	0.00353082	up
CDX2	-0.558369	0.00694298	up	ECSIT	-0.634479	0.00885447	up	MUM1L1	-0.749334	0.009415	up	DLX5	-0.673624	0.0109679	up
CEACAM19	1.0867	0.00664565	down	EDC3	-0.574965	0.00293381	up	MXRA8	0.939864	0.00194237	down	DMKN	0.70553	0.000942171	down
CECR6	-1.49745	0.000600421	up	EDEM1	0.558285	0.00495398	down	MYBL1	0.803654	0.00194237	down	DNAJB14	-0.450176	0.0233133	up
CEL	0.67813	0.0477454	down	EEF2K	0.436489	0.0362354	down	MYH14	0.490005	0.0368986	down	DNAJB9	-0.543566	0.00511008	up
CELF3	-2.02548	0.000600421	up	EFCAB3	1.34997	0.03475	down	MZF1	0.812761	0.00194237	down	DNAJC13	-0.394545	0.0337178	up
CELF4	0.741711	0.00606419	down	EFHA1	0.51247	0.0107125	down	NAALAD2	0.543242	0.0347141	down	DNAJC16	0.918316	0.000942171	down
CELSR1	0.875584	0.000600421	down	EFHA2	0.816393	0.00368046	down	NACC1	-0.707234	0.00194237	up	DNMT3A	-0.526628	0.00353082	up
CELSR3	-1.19787	0.000600421	up	EFHC1	0.616045	0.00209619	down	NAGK	0.800147	0.00194237	down	DNMT3B	0.665429	0.000942171	down
CEMP1	0.770621	0.0201313	down	EFNA2	-0.680157	0.018329	up	NAGLU	0.589585	0.0139093	down	DOCK8	0.768888	0.000942171	down
CENPK	0.830995	0.000600421	down	EFNB2	0.576853	0.00555538	down	NAIP	0.625841	0.00194237	down	DOHH	0.452273	0.0270726	down
CENPL	-0.442479	0.0445285	up	EFNB3	0.51885	0.0159432	down	NAT9	0.511623	0.0257123	down	DPCD	0.411519	0.0375041	down
CENPM	0.981512	0.000600421	down	EFTUD1	-0.479515	0.0179862	up	NBPF7	0.90993	0.0184889	down	DPH5	0.510831	0.00511008	down
CENPV	-1.26483	0.000600421	up	EFTUD2	1.52198	0.0011911	down	NCALD	-0.728605	0.00617186	up	DPM1	0.834257	0.000942171	down
CEP170	-0.437217	0.0267706	up	EGFL7	0.452328	0.0429951	down	NCAM1	0.61886	0.00351158	down	DPM2	0.755342	0.000942171	down
CEP192	0.469224	0.0184691	down	EGLN3	0.871344	0.0011911	down	NCKAP1	-0.676148	0.00194237	up	DPP4	0.564599	0.0401366	down
CEP78	0.672064	0.000600421	down	EGR1	-0.837402	0.0011911	up	NDOR1	0.635143	0.00194237	down	DPY19L2P2	0.946986	0.000942171	down
CEP89	-0.516706	0.0243553	up	EGR3	-1.33249	0.0011911	up	NDRG1	-1.38002	0.00194237	up	DPY19L4	0.480659	0.00748886	down
CERCAM	0.907558	0.000600421	down	EHD2	-0.730646	0.0207207	up	NDUFS3	-0.693494	0.0368986	up	DPYSL2	-0.603558	0.000942171	up
CERK	0.448812	0.0193381	down	EIF2D	0.607984	0.00368046	down	NEFL	-0.895067	0.00194237	up	DPYSL3	0.474324	0.0079498	down
CERKL	1.03667	0.0153018	down	EIF3B	0.489333	0.0155503	down	NEFM	-1.39679	0.00194237	up	DRAM1	0.876051	0.000942171	down
CERS2	-0.710073	0.000600421	up	EIF3K	0.44169	0.0294838	down	NEIL1	0.774992	0.00194237	down	DSCR3	-0.395533	0.0384088	up
CERS4	1.78493	0.000600421	down	EIF4EBP2	0.415318	0.0457915	down	NETO2	0.767107	0.00194237	down	DTNB	0.481745	0.0172981	down
CERS5	0.795085	0.000600421	down	ELAVL2	0.663486	0.0011911	down	NEURL1B	-0.650197	0.0112162	up	DTX3L	0.631859	0.0124921	down
CETN2	-0.498822	0.0180511	up	ELF4	-0.506996	0.0214414	up	NFIA	0.784432	0.00194237	down	DUS1L	0.431761	0.0191006	down
CETN3	-0.463726	0.0245609	up	ELMO3	1.1288	0.00209619	down	NFIB	1.05184	0.00194237	down	DUS2L	0.694385	0.0306451	down
CFDP1	-0.407468	0.0431397	up	ELMOD3	0.897436	0.0011911	down	NFIC	0.48012	0.0334786	down	DUSP2	-1.30866	0.0129018	up
CFL2	-0.507074	0.00694298	up	ELOVL7	0.428242	0.0490829	down	NFKBID	0.86323	0.0178213	down	DUSP5	0.501995	0.0389269	down
CGA	-1.37979	0.000600421	up	ELP2	0.511887	0.0102173	down	NGFR	-1.36098	0.00194237	up	DYNC1I1	-0.894911	0.000942171	up
CGN	0.895885	0.000600421	down	EME2	0.992166	0.0011911	down	NHLRC3	0.649626	0.00840295	down	DYNC1LI2	-0.545012	0.00234258	up
CGNL1	0.748232	0.00110675	down	EMID1	1.1266	0.0011911	down	NHSL1	0.551757	0.0112162	down	DYNC2H1	0.37974	0.0355713	down
CHAC1	0.530965	0.0189101	down	EMID2	1.56524	0.0011911	down	NINJ1	-0.635345	0.0103125	up	DYNC2LI1	0.673648	0.000942171	down
CHAMP1	-0.416125	0.0408774	up	EMP2	-0.597749	0.0011911	up	NIPAL3	-0.501807	0.0169979	up	DYNLT1	0.503128	0.00409561	down
CHD5	1.11493	0.000600421	down	EMP3	-0.547907	0.0379232	up	NKAIN2	1.53646	0.00194237	down	DZIP1L	0.520496	0.0318244	down
CHEK2	0.583607	0.00310903	down	ENC1	0.598599	0.00368046	down	NKX2-5	-0.615152	0.00194237	up	EAF1	0.386667	0.0384088	down
CHFR	0.73056	0.000600421	down	ENTPD5	0.659471	0.00977047	down	NKX6-2	1.44625	0.0426811	down	EBF1	-1.18628	0.000942171	up
CHGA	-2.69481	0.00196772	up	EOMES	-0.753289	0.0135921	up	NLGN2	0.530551	0.009415	down	EBF4	0.710519	0.000942171	down
CHGB	-4.14003	0.000600421	up	EP400NL	0.791581	0.0159432	down	NLK	0.502597	0.02163	down	EBNA1BP2	0.664622	0.000942171	down
CHKA	-0.493506	0.0120042	up	EPB41L4A-AS1	-0.560935	0.0111658	up	NLRC5	-0.965831	0.00194237	up	EBPL	0.523574	0.0016789	down
CHN2	1.00523	0.000600421	down	EPB49	-0.936758	0.0011911	up	NLRX1	-0.529474	0.0223347	up	ECI1	0.50301	0.00459427	down
CHORDC1	0.492354	0.00995302	down	EPCAM	-0.629022	0.0011911	up	NME3	0.606196	0.00617186	down	ECSIT	-0.558662	0.0163162	up
CHPF	-0.66723	0.000600421	up	EPHA3	-0.418431	0.0493809	up	NME4	-0.443946	0.0474275	up	EDNRB	-1.0106	0.000942171	up
CHRD	0.652483	0.00345842	down	EPHB6	-0.52774	0.0310684	up	NOC4L	1.13189	0.00194237	down	EFCAB2	1.27737	0.000942171	down
CHRNA10	-1.15731	0.00541845	up	EPHX2	1.47632	0.0011911	down	NOL4	-0.658613	0.009415	up	EFHA1	0.397892	0.0375041	down
CHST8	0.968045	0.00479798	down	ERBB4	0.878106	0.0011911	down	NOXA1	0.702342	0.0147564	down	EFHA2	0.671979	0.0079498	down
CHSY3	0.743005	0.00110675	down	ERI1	-0.613259	0.00293381	up	NPIP	0.594907	0.00486034	down	EFNA3	-0.787239	0.000942171	up
CHTF18	0.719074	0.000600421	down	ERICH1	0.725279	0.0011911	down	NPIPL3	0.737565	0.00194237	down	EFNB2	0.404078	0.0304302	down
CIB1	0.5623	0.00751596	down	ERLIN2	0.454194	0.0241559	down	NQO1	0.702016	0.02163	down	EFNB3	0.555639	0.00409561	down
CIB2	0.59463	0.00833051	down	ERN1	0.819819	0.0011911	down	NR0B1	-0.799639	0.0314614	up	EFTUD2	1.61044	0.000942171	down
CIDECP	0.677643	0.0476083	down	ERO1LB	0.528293	0.00555538	down	NR2F1	0.778774	0.00194237	down	EGLN3	1.03251	0.000942171	down
CINP	-0.654543	0.00238562	up	ERV3-1	1.61958	0.0011911	down	NR4A3	0.971453	0.0295263	down	EGR1	0.525111	0.0117637	down
CISD2	-0.415957	0.0399675	up	ERVK13-1	1.02117	0.0011911	down	NRBP2	0.708869	0.00351158	down	EHD3	0.414919	0.0432156	down
CISH	-0.811279	0.00995302	up	ESD	-0.494544	0.0131716	up	NRG2	-0.762303	0.0373138	up	EIF2B1	0.393899	0.0386223	down
CKAP2	-0.561433	0.00238562	up	ETFDH	0.561983	0.00931403	down	NRN1	-0.896447	0.00194237	up	EIF2B2	0.620515	0.000942171	down
CKMT1A	-0.967319	0.00155856	up	ETHE1	0.593293	0.0288086	down	NRP1	0.612978	0.00194237	down	EIF2B3	0.661461	0.000942171	down
CKMT1B	-0.820735	0.00196772	up	ETNK2	-0.69984	0.00209619	up	NRXN3	1.07495	0.00194237	down	EIF2D	0.951887	0.000942171	down
CLCN3	-0.445759	0.0249604	up	ETV1	0.999353	0.0011911	down	NSA2	-0.507599	0.0169979	up	EIF3B	0.697007	0.000942171	down
CLDN12	-0.708307	0.000600421	up	ETV4	1.72116	0.0011911	down	NTM	1.25289	0.0257123	down	EIF3K	0.674019	0.000942171	down
CLDN3	-0.747384	0.045952	up	ETV5	1.38958	0.0011911	down	NUDT10	-1.07969	0.00194237	up	EIF4EBP2	0.572321	0.000942171	down
CLEC4A	-1.21049	0.0243553	up	ETV7	-2.20876	0.018329	up	NUDT11	-0.549217	0.0184889	up	ELOVL6	-0.637262	0.000942171	up
CLEC4F	1.38814	0.00664565	down	EVL	0.756385	0.0011911	down	NUDT19	-0.55525	0.0121027	up	ELP2	0.494099	0.00656927	down
CLIP2	0.85664	0.000600421	down	EWSR1	0.687909	0.0011911	down	NYNRIN	-0.496151	0.0209942	up	EMG1	0.598091	0.000942171	down
CLK1	-0.857603	0.000600421	up	EXD3	1.28013	0.00931403	down	OAS1	1.23232	0.00194237	down	EMID1	1.25414	0.000942171	down
CLK2	0.552339	0.00345842	down	EXOC1	0.811154	0.0011911	down	OAS3	-2.32418	0.00194237	up	EMID2	1.46953	0.000942171	down
CLK3	-0.663638	0.000600421	up	FADS3	0.523402	0.0322908	down	OCA2	0.68898	0.0493566	down	ENO2	0.424322	0.0217372	down
CLK4	-1.05544	0.000600421	up	FAH	0.979248	0.0011911	down	ODC1	-0.541669	0.0139093	up	ENOX2	0.514678	0.00883331	down
CLMP	0.590664	0.0180511	down	FAHD2A	0.687935	0.00368046	down	ONECUT2	0.499058	0.0236103	down	ENPP2	-0.55026	0.0016789	up
CLN3	0.459763	0.0356877	down	FAM111A	-1.94952	0.0011911	up	OPRD1	-0.968457	0.0390498	up	ENPP5	-0.491281	0.0424153	up
CLN6	0.619552	0.00155856	down	FAM113A	0.716807	0.0011911	down	OSBPL7	0.681717	0.0147564	down	ENSA	-0.495291	0.00748886	up
CLP1	-0.465162	0.0372836	up	FAM114A1	-0.480867	0.0353858	up	OTUD1	-0.534076	0.0263368	up	ENTPD2	-0.837042	0.0259294	up
CLPB	-0.519497	0.00805791	up	FAM115C	-0.631645	0.0423932	up	P2RX2	1.88698	0.00194237	down	ENTPD4	-0.793341	0.000942171	up
CLTCL1	0.949031	0.000600421	down	FAM116B	0.781403	0.0139924	down	P4HA1	-0.681589	0.00194237	up	EPAS1	-0.650333	0.000942171	up
CLUAP1	0.722783	0.00196772	down	FAM117B	0.440228	0.0367923	down	PABPC1L	1.10583	0.00194237	down	EPB49	-0.832557	0.000942171	up
CLVS2	-0.955475	0.0368561	up	FAM124A	-0.742549	0.0221149	up	PAG1	0.615372	0.00351158	down	EPHA3	-0.592736	0.000942171	up
CMIP	0.517321	0.0104897	down	FAM131B	-1.01758	0.0011911	up	PALM3	-0.964181	0.00194237	up	EPHA4	-0.423785	0.0214643	up
CMTM3	-0.980121	0.000600421	up	FAM134B	0.476399	0.0341665	down	PAN2	0.731685	0.0192662	down	EPHA7	-0.377982	0.0444854	up
CMTM6	-0.439984	0.0253106	up	FAM135A	0.434221	0.0374069	down	PANK1	-0.490492	0.0442306	up	EPHB6	-0.796032	0.000942171	up
CNDP2	0.685563	0.00155856	down	FAM149B1	0.469377	0.0421747	down	PARP12	-0.698067	0.0357617	up	EPHX2	1.40577	0.000942171	down
CNFN	-0.664151	0.0271472	up	FAM160A1	-0.823834	0.0011911	up	PARP14	-0.64544	0.00486034	up	EPS15	0.431967	0.0172981	down
CNIH4	-0.486018	0.0117559	up	FAM165B	0.484883	0.0326337	down	PARP9	-0.985961	0.00486034	up	EPSTI1	1.34819	0.00929935	down
CNNM1	-0.478328	0.0392117	up	FAM173A	0.757141	0.00725279	down	PBX3	0.551381	0.0204227	down	ERAP2	1.03339	0.000942171	down
CNNM3	-0.573313	0.00310903	up	FAM174B	-0.71954	0.0011911	up	PCDH1	-0.776745	0.0112162	up	ERCC6	-0.422579	0.0352681	up
CNOT4	-0.523375	0.00973903	up	FAM181B	-0.771254	0.0241559	up	PCDH10	-0.623637	0.00351158	up	ERGIC2	-0.613458	0.000942171	up
CNOT6	0.768387	0.000600421	down	FAM188A	0.796343	0.0011911	down	PCDH11X	0.94536	0.00194237	down	ERICH1	0.67255	0.00353082	down
CNTNAP1	0.494092	0.0284829	down	FAM198B	-2.54429	0.0011911	up	PCDHB13	1.34326	0.0263368	down	ERN1	0.728448	0.000942171	down
CNTRL	0.910968	0.000600421	down	FAM200B	0.59271	0.00613148	down	PCK1	1.45405	0.0121027	down	ERV3-1	0.955206	0.0334569	down
COASY	0.784631	0.000600421	down	FAM210B	0.488263	0.0127108	down	PCMTD1	0.627347	0.00731879	down	ESD	-0.379117	0.0418254	up
COCH	0.600621	0.00638552	down	FAM35B2	-1.46136	0.00613148	up	PCTP	-0.714518	0.00194237	up	ESPL1	-0.471434	0.0079498	up
COG2	0.4884	0.00995302	down	FAM43B	-1.23199	0.0011911	up	PCYT2	0.804783	0.00194237	down	ETFB	0.622746	0.000942171	down
COIL	-0.42917	0.032455	up	FAM50B	-0.492784	0.0459655	up	PDDC1	0.736972	0.00194237	down	ETHE1	0.930054	0.000942171	down
COL11A2	-0.590114	0.0297107	up	FAM59A	0.485276	0.0224899	down	PDGFA	1.15543	0.00194237	down	ETV4	1.80129	0.000942171	down
COL12A1	-0.523109	0.0477454	up	FAM78A	-0.667973	0.0111658	up	PDGFRA	0.995291	0.00194237	down	ETV5	0.680103	0.00296501	down
COL13A1	1.03921	0.00275228	down	FAM83B	-0.640945	0.00977047	up	PDXDC2P	0.843767	0.00194237	down	ETV7	-1.96313	0.0109679	up
COL18A1	0.983865	0.000600421	down	FAM84A	-0.890671	0.00293381	up	PDZD4	0.79145	0.00194237	down	EVL	0.541002	0.00296501	down
COL19A1	0.667541	0.025693	down	FAM86B1	0.668853	0.0298091	down	PER3	0.853989	0.00194237	down	EWSR1	0.612726	0.000942171	down
COL23A1	3.12258	0.000600421	down	FANCC	-0.570344	0.00555538	up	PEX5	-0.623347	0.00194237	up	EXD3	1.05879	0.0194243	down
COL24A1	0.545213	0.0302965	down	FANCD2	0.588572	0.00209619	down	PFKFB4	-0.695326	0.00486034	up	EXO1	-0.491002	0.00561853	up
COL27A1	0.575045	0.00541845	down	FARP1	0.669192	0.0011911	down	PFN1P2	0.906015	0.00194237	down	EXOC1	0.605611	0.0016789	down
COL3A1	-1.47887	0.000600421	up	FAT3	0.486827	0.0247953	down	PGAP3	0.601362	0.0163999	down	EXOC4	-0.473962	0.00656927	up
COL4A3	1.38231	0.000600421	down	FBF1	0.792337	0.0011911	down	PGK1	-0.484587	0.0373138	up	EXOSC3	0.405464	0.0382123	down
COL4A6	0.650362	0.00110675	down	FBLN5	-0.700971	0.0011911	up	PGPEP1	0.587672	0.00840295	down	EXPH5	-0.604154	0.000942171	up
COL5A1	1.01551	0.000600421	down	FBN3	1.49184	0.0011911	down	PHC2	-0.553204	0.0130039	up	EXTL2	-0.407857	0.0389269	up
COL6A2	0.723674	0.000600421	down	FBXO10	0.876666	0.0011911	down	PHF1	0.499023	0.0341777	down	EXTL3	0.413894	0.0248459	down
COL9A2	0.547421	0.0209715	down	FBXO17	0.773112	0.0011911	down	PHLDA1	0.808024	0.0178213	down	EYA4	-0.630076	0.000942171	up
COLEC12	0.803795	0.000600421	down	FBXO27	-0.954525	0.0011911	up	PHLDA3	-0.562261	0.00840295	up	EZH1	-0.436827	0.0229905	up
COMMD4	0.494539	0.0107288	down	FBXO4	0.986697	0.0011911	down	PHLDB3	-0.566199	0.0414448	up	FAAH2	-0.584053	0.00883331	up
COMT	0.905757	0.00196772	down	FBXO41	-0.580567	0.00555538	up	PI4KAP1	0.582275	0.00351158	down	FADS1	0.601642	0.000942171	down
COMTD1	1.07466	0.000600421	down	FBXO6	-0.742777	0.0175605	up	PIEZO1	0.517105	0.0229655	down	FADS3	0.515061	0.0194243	down
COPB1	-0.713477	0.000600421	up	FBXW8	0.851504	0.0011911	down	PIF1	0.537954	0.0384493	down	FAF2	-0.512004	0.00353082	up
COPS3	0.580958	0.00110675	down	FDXR	0.73154	0.0011911	down	PIGZ	0.773366	0.0236103	down	FAH	1.18408	0.000942171	down
COPS5	-0.59881	0.00196772	up	FECH	1.14671	0.0011911	down	PIH1D1	-0.51576	0.0163999	up	FAHD1	0.397984	0.0492284	down
COPS7A	1.03132	0.000600421	down	FER1L4	0.793311	0.00293381	down	PIK3AP1	-0.855755	0.00194237	up	FAHD2A	0.858325	0.000942171	down
COQ4	0.765938	0.000600421	down	FGF23	-1.94141	0.00209619	up	PIK3R1	0.574878	0.0121027	down	FAHD2B	0.581676	0.00561853	down
COQ6	0.978989	0.000600421	down	FGF9	0.513472	0.0335944	down	PILRB	1.18107	0.00194237	down	FAM111A	-2.4266	0.000942171	up
CORO2B	1.91808	0.00155856	down	FHL1	0.411235	0.0462527	down	PIP4K2A	0.608757	0.00351158	down	FAM114A2	0.583401	0.000942171	down
CORO7	1.24895	0.000600421	down	FIBP	0.651149	0.00209619	down	PITPNC1	-0.55639	0.0277171	up	FAM116A	-0.401133	0.0292964	up
COX15	-0.517189	0.048954	up	FIGNL1	0.428522	0.0372591	down	PKD1	0.72125	0.0121027	down	FAM122A	0.439519	0.0361034	down
COX6A1	-0.503384	0.00724162	up	FKBP1B	-0.480798	0.0445144	up	PKD1P1	0.674796	0.00194237	down	FAM123B	-0.529822	0.00611486	up
COX7C	-0.486911	0.0109738	up	FLJ23152	-0.914365	0.00977047	up	PLA2G16	-0.691688	0.00486034	up	FAM125A	0.469721	0.00842412	down
CPEB2	0.709815	0.000600421	down	FLJ31485	1.13786	0.00555538	down	PLA2G6	0.744909	0.00194237	down	FAM127B	0.522931	0.0105846	down
CPLX1	-1.16047	0.000600421	up	FLJ33630	0.729093	0.0203395	down	PLAC2	-0.877718	0.0204227	up	FAM135A	0.457898	0.0132967	down
CPNE7	1.32292	0.000600421	down	FLJ37201	1.04568	0.00209619	down	PLAT	0.533126	0.0209942	down	FAM158A	1.06954	0.0188081	down
CPPED1	-1.22532	0.000600421	up	FLJ39653	1.28506	0.0139924	down	PLCG2	0.515475	0.0447365	down	FAM160B1	-0.727912	0.000942171	up
CPSF3L	0.799454	0.000600421	down	FLJ45340	0.419464	0.0431632	down	PLCL1	0.795621	0.00194237	down	FAM160B2	-0.406283	0.037025	up
CPT1B	0.637865	0.0308038	down	FLJ46906	0.894043	0.0011911	down	PLD1	0.490252	0.0477609	down	FAM162A	0.419977	0.0248459	down
CR2	-0.64328	0.00413507	up	FLNA	0.771929	0.0011911	down	PLEKHA1	0.61422	0.00194237	down	FAM165B	0.704934	0.000942171	down
CRAT	1.13386	0.000600421	down	FLRT2	0.43199	0.0480742	down	PLEKHA4	-0.690736	0.0257123	up	FAM173A	0.564745	0.0334569	down
CREB3L2	-0.514604	0.0141218	up	FLVCR1	-0.749671	0.0011911	up	PLEKHG5	0.578112	0.0282402	down	FAM178A	-0.60007	0.00459427	up
CREBL2	0.61077	0.00196772	down	FMNL2	0.44347	0.0317309	down	PLEKHM1P	0.871527	0.00194237	down	FAM188A	0.567177	0.000942171	down
CREBZF	0.492048	0.0129411	down	FN1	0.51418	0.0131716	down	PLOD2	-0.679346	0.00194237	up	FAM193B	-0.615497	0.00234258	up
CRKL	-0.470736	0.0157797	up	FNDC3A	-0.599039	0.00209619	up	PLSCR1	-0.615559	0.00351158	up	FAM198B	-1.24114	0.0016789	up
CRLF1	1.39891	0.000600421	down	FNIP2	0.443925	0.0372591	down	PLXNA2	0.63023	0.00194237	down	FAM200B	0.42747	0.0382123	down
CRLF3	-0.50756	0.0112255	up	FOSB	-1.25897	0.0011911	up	PMM2	-0.522539	0.0204227	up	FAM20B	-0.370711	0.0437992	up
CRMP1	-1.00539	0.00110675	up	FOXA2	-0.687795	0.0426543	up	PNISR	0.655488	0.00194237	down	FAM210B	0.559645	0.000942171	down
CROCCP3	0.616305	0.00664565	down	FOXA3	-0.891844	0.00433848	up	PNKP	0.589335	0.0103125	down	FAM214B	-0.628597	0.0191006	up
CRTAP	-0.612117	0.000600421	up	FPGS	0.484876	0.0282108	down	PNP	-0.618677	0.00194237	up	FAM35B2	-1.20964	0.00459427	up
CRTC1	1.27495	0.000600421	down	FREM2	0.615791	0.0011911	down	POGZ	0.445578	0.0474275	down	FAM53B	-0.471594	0.0117637	up
CRYBB2P1	-0.626853	0.00155856	up	FRK	-0.852481	0.00368046	up	POU4F1	0.488794	0.0204227	down	FAM55C	0.41656	0.0328966	down
CRYL1	0.982963	0.000600421	down	FRMD6	0.464345	0.0332374	down	PPAPDC3	-1.27026	0.0155208	up	FAM59A	0.455925	0.0217372	down
CS	-0.551794	0.00345842	up	FSTL4	-1.22237	0.0011911	up	PPIEL	0.858302	0.0121027	down	FAM63A	0.510557	0.0124921	down
CSE1L	0.586494	0.00238562	down	FTSJ1	0.614864	0.00209619	down	PPP1R15B	0.502484	0.0204227	down	FAM73A	0.443882	0.019744	down
CSK	-0.415675	0.0390275	up	FUBP1	0.729338	0.0011911	down	PPP3R1	0.659651	0.00194237	down	FAM73B	-0.443618	0.026226	up
CSRNP2	-0.448596	0.025693	up	FUNDC2	-0.426678	0.0445144	up	PPPDE2	0.533286	0.00840295	down	FAM82A1	-0.750253	0.0312296	up
CSTF1	-0.415738	0.0442111	up	FURIN	-0.485057	0.0123727	up	PPT1	-0.802924	0.00194237	up	FAM86B1	1.01333	0.000942171	down
CSTF2	0.486912	0.0184691	down	FZD10	1.21999	0.0011911	down	PRKCQ	-0.642831	0.0169979	up	FAM86C1	0.793486	0.000942171	down
CTAGE5	0.438557	0.0440518	down	FZD4	0.678177	0.0011911	down	PRKG2	-1.4658	0.00731879	up	FAM86DP	0.633491	0.00511008	down
CTBS	0.557507	0.00751596	down	G2E3	0.74428	0.0011911	down	PRMT6	-0.5377	0.0112162	up	FAM86EP	0.624508	0.0217372	down
CTC1	0.816932	0.000600421	down	GAA	0.738284	0.0011911	down	PROCR	-0.760141	0.00194237	up	FAM86FP	1.10866	0.000942171	down
CTH	1.86019	0.000600421	down	GABBR1	0.983491	0.0011911	down	PRPF4B	0.480596	0.0314614	down	FAM86HP	1.1324	0.00234258	down
CTNNBIP1	1.20837	0.000600421	down	GABBR2	-0.7284	0.00885447	up	PRRT2	0.576347	0.0353214	down	FANCC	-0.402738	0.037705	up
CTPS	0.474209	0.0166887	down	GABPB2	0.617958	0.0175605	down	PRSS12	0.615701	0.00731879	down	FANCD2	0.420145	0.0180252	down
CTSC	0.447545	0.0422871	down	GABRD	-0.833326	0.00931403	up	PRSS35	-0.648629	0.0243324	up	FAT4	-0.915775	0.000942171	up
CTSF	0.548895	0.0187049	down	GADD45B	-0.645893	0.00433848	up	PSTPIP2	-0.529153	0.0282402	up	FBLN5	-0.399121	0.048273	up
CTSK	1.01093	0.00833051	down	GAK	0.489872	0.0159432	down	PTBP2	0.878112	0.00194237	down	FBLN7	1.59343	0.00511008	down
CTU1	-0.444309	0.048954	up	GAL3ST1	-1.40292	0.0123727	up	PTCH1	0.682336	0.00194237	down	FBN1	-0.696397	0.000942171	up
CUEDC2	0.738311	0.000600421	down	GALE	0.57612	0.00495398	down	PTCH2	0.807506	0.02163	down	FBN3	0.815264	0.0079498	down
CUL5	0.596759	0.000600421	down	GALNS	0.620468	0.00885447	down	PTGES	-0.879328	0.0464587	up	FBXO10	0.547645	0.00511008	down
CUL9	0.537422	0.00751596	down	GALNT12	0.712047	0.00368046	down	PTP4A1	-0.785333	0.00194237	up	FBXO17	1.03473	0.000942171	down
CUX2	0.818474	0.000600421	down	GALNT3	-0.85625	0.0011911	up	PTP4A3	-0.724038	0.0301913	up	FBXO4	0.71773	0.00353082	down
CXCL1	-0.913376	0.0426523	up	GALNT7	0.940736	0.0011911	down	PTPRD	0.683621	0.00194237	down	FBXO41	-0.587846	0.0016789	up
CXCL16	-0.600285	0.0435846	up	GALT	0.668125	0.00613148	down	PTPRG	0.460691	0.0447365	down	FBXO44	-0.546381	0.00511008	up
CXCL2	-0.989548	0.0483316	up	GAP43	-1.15453	0.0011911	up	PTPRK	-0.544484	0.0130039	up	FBXW8	0.693631	0.000942171	down
CXXC1	-0.493499	0.0160194	up	GAR1	0.511214	0.0152309	down	PTRF	-0.648529	0.00486034	up	FBXW9	0.436058	0.0457123	down
CYB561	-0.5288	0.00995302	up	GARNL3	0.724496	0.00368046	down	PTX3	-0.957293	0.00351158	up	FCGR2A	1.74415	0.0144074	down
CYB5A	-0.456979	0.0356877	up	GAS1	1.06404	0.0011911	down	PURB	0.704092	0.00194237	down	FCHSD1	-0.521009	0.0446915	up
CYB5D2	-0.687782	0.00155856	up	GAS2L1	-0.521133	0.0389972	up	PVRL1	-0.761794	0.00351158	up	FDXR	1.24425	0.000942171	down
CYB5R4	-0.521175	0.0129411	up	GAS6	0.462585	0.0484436	down	PVRL4	-1.45879	0.00194237	up	FECH	1.15116	0.000942171	down
CYBRD1	-0.523644	0.0176123	up	GATS	0.988081	0.0011911	down	R3HDM2	0.685834	0.00194237	down	FEZ1	0.569559	0.00234258	down
CYP24A1	1.29087	0.0304664	down	GBAS	0.723629	0.0011911	down	RAB1A	0.626907	0.00617186	down	FGF13	-0.797791	0.000942171	up
CYP26A1	-0.590261	0.0155384	up	GBE1	-0.496922	0.0152309	up	RAB26	0.536188	0.0396451	down	FGF19	-2.02246	0.0265057	up
CYP27A1	-1.71619	0.00574933	up	GCA	-0.650883	0.00209619	up	RAB32	-0.562793	0.0198842	up	FGF23	-0.916784	0.0339429	up
CYP27B1	-0.762999	0.00664565	up	GCC2	0.409087	0.0484436	down	RAB3A	0.703557	0.00194237	down	FGFBP1	-1.31657	0.0124921	up
CYP2D7P1	1.06434	0.0150822	down	GCH1	-0.730009	0.0011911	up	RALA	-0.60504	0.00194237	up	FGFR2	-0.822879	0.000942171	up
CYP4F35P	2.05729	0.0162509	down	GCSH	0.519901	0.00725279	down	RALGPS1	0.697372	0.0282402	down	FGFR3	-0.54818	0.0016789	up
CYR61	-0.582062	0.00833051	up	GDAP1	-0.489403	0.0214414	up	RAP2B	-0.460996	0.0390498	up	FGFRL1	-0.416197	0.0279434	up
D2HGDH	0.541722	0.0153018	down	GDF1	0.865885	0.0298091	down	RAPGEFL1	0.588249	0.0229655	down	FHDC1	-0.567401	0.0159749	up
DAD1	-0.507978	0.00805791	up	GDF10	-1.426	0.0360151	up	RASGEF1B	0.721441	0.00731879	down	FHL1	0.474322	0.00511008	down
DAG1	-0.689722	0.000600421	up	GDF11	0.864014	0.00495398	down	RASL10B	-0.612454	0.00486034	up	FHL2	0.63472	0.000942171	down
DANCR	-0.544522	0.00379191	up	GDF15	0.741481	0.0011911	down	RASSF3	-0.612053	0.00617186	up	FHOD1	-0.402115	0.0304302	up
DAPK2	0.874296	0.0437321	down	GFI1	-0.528346	0.0255498	up	RBM3	0.452491	0.0469455	down	FIBIN	0.696141	0.0246065	down
DAZAP1	0.564143	0.00196772	down	GHRLOS	1.5989	0.0011911	down	RBM5	0.500594	0.0373138	down	FIBP	0.799281	0.000942171	down
DBF4B	0.745004	0.000600421	down	GINS1	-0.697745	0.0011911	up	RBPMS2	-0.571875	0.0155208	up	FIZ1	-0.62879	0.00353082	up
DBI	-0.640132	0.000600421	up	GIPC1	0.653377	0.0011911	down	RCCD1	0.980515	0.00194237	down	FKBP1A	0.455218	0.0121967	down
DBNL	1.14957	0.000600421	down	GIPR	1.00451	0.0135921	down	RECQL4	0.628808	0.00194237	down	FLJ22184	-0.426194	0.0290084	up
DBR1	-0.622201	0.000600421	up	GJA3	-0.483151	0.0498311	up	REEP2	-0.664097	0.00351158	up	FLJ23152	-1.31058	0.000942171	up
DCAF10	0.423687	0.031367	down	GJB2	-0.452564	0.0410672	up	RELL1	0.580034	0.0307765	down	FLJ33630	0.994667	0.000942171	down
DCAF11	0.870368	0.000600421	down	GK5	0.551481	0.00495398	down	RGMB	0.68675	0.00194237	down	FLJ37201	0.66538	0.0495039	down
DCAF16	0.47818	0.0138622	down	GLB1L	0.69295	0.00433848	down	RGS16	-0.462367	0.0401073	up	FLJ39653	1.25148	0.00883331	down
DCAF4	0.606547	0.00995302	down	GLB1L3	1.20785	0.0011911	down	RGS4	-1.2411	0.00194237	up	FLJ45983	-1.37738	0.037705	up
DCAF4L1	-1.79357	0.000600421	up	GLCCI1	0.540762	0.0139924	down	RHBDL1	0.892306	0.00194237	down	FLNA	0.580125	0.000942171	down
DCAF8	0.776467	0.000600421	down	GLG1	0.438566	0.0320404	down	RHBDL3	0.750952	0.00194237	down	FLOT2	0.400457	0.0276452	down
DCDC2	0.488463	0.0446471	down	GLTSCR2	0.449914	0.0244933	down	RHD	1.99524	0.0368986	down	FLT1	-0.470402	0.0229905	up
DCP1A	-0.53914	0.00541845	up	GLYR1	0.524956	0.0107125	down	RHOB	-0.785487	0.00194237	up	FLT3	-0.887976	0.00748886	up
DCTD	-0.478567	0.0195387	up	GMFB	0.406638	0.0490829	down	RHOC	-0.773189	0.00194237	up	FLVCR1	-0.666952	0.000942171	up
DCTN1	0.675862	0.000600421	down	GNA11	-0.486764	0.0247953	up	RHOT2	0.526096	0.0121027	down	FN1	1.22489	0.000942171	down
DCTN4	-0.440762	0.0262039	up	GNAO1	-1.30827	0.0011911	up	RHOU	0.490822	0.02163	down	FNBP4	-0.420379	0.0248459	up
DCTPP1	-0.435898	0.0247656	up	GNG11	-0.709501	0.0218099	up	RHPN1	0.826863	0.00194237	down	FNDC3A	-0.513901	0.00459427	up
DCUN1D5	-0.570687	0.00155856	up	GNG7	0.763937	0.0011911	down	RIMS3	0.467544	0.0464587	down	FOS	0.532173	0.0467201	down
DCXR	0.426165	0.033745	down	GOLGA8A	0.538281	0.00885447	down	RINL	-0.908308	0.00840295	up	FOSB	-1.07218	0.000942171	up
DDHD2	0.598014	0.00310903	down	GOLGA8B	0.79306	0.0011911	down	RNASEL	0.728372	0.00617186	down	FOSL1	1.42525	0.000942171	down
DDIT4L	-0.560091	0.044818	up	GP1BA	-0.67713	0.0428697	up	RNF11	-0.485054	0.024981	up	FOXA2	-0.934043	0.00409561	up
DDR2	-1.43168	0.000600421	up	GPAA1	0.663009	0.0011911	down	RNPC3	0.863926	0.00194237	down	FOXB1	-1.20288	0.000942171	up
DDX12P	0.403473	0.0429776	down	GPC2	0.988471	0.0011911	down	ROBO2	1.03629	0.00194237	down	FOXF1	-0.602437	0.0270726	up
DDX19B	0.77032	0.00110675	down	GPC3	0.562283	0.00613148	down	RORA	0.713323	0.00194237	down	FOXP2	-0.44638	0.0270726	up
DDX25	-2.49256	0.000600421	up	GPD2	-0.470445	0.0221149	up	RP1-177G6.2	1.06297	0.024981	down	FRMD4A	-0.421376	0.0432156	up
DDX39B	-0.447622	0.0334323	up	GPM6B	0.643965	0.00209619	down	RPF2	-0.499246	0.0192662	up	FRMD5	0.520315	0.0391563	down
DDX41	0.477968	0.0164541	down	GPR124	0.732336	0.0123727	down	RPPH1	-2.65402	0.00731879	up	FRMPD2	1.29644	0.00296501	down
DDX46	0.590092	0.00155856	down	GPR137C	1.07187	0.0011911	down	RPRML	-0.826442	0.02163	up	FRMPD4	-1.37958	0.000942171	up
DDX47	-0.797026	0.000600421	up	GPR155	0.780307	0.0011911	down	RPS27L	-0.525303	0.0163999	up	FRRS1	-0.565155	0.00296501	up
DDX49	0.451413	0.025693	down	GPR37	-0.544521	0.0351187	up	RPS6KA2	0.503315	0.0452835	down	FSTL1	-0.628467	0.000942171	up
DDX50	-0.39748	0.045668	up	GPR50	-0.978999	0.011546	up	RRP7B	0.832768	0.00194237	down	FSTL3	-0.493696	0.0396675	up
DDX55	0.421847	0.0371184	down	GPR85	-0.806291	0.0011911	up	RSAD2	-2.37523	0.0103125	up	FSTL4	-1.15589	0.000942171	up
DDX58	-0.808328	0.00110675	up	GPRC5C	-0.651168	0.00725279	up	RTN4	-0.496325	0.0209942	up	FTSJ1	0.785557	0.000942171	down
DDX60	0.949568	0.00238562	down	GPRIN1	-0.66347	0.00209619	up	S100A11	-0.67093	0.00194237	up	FUBP1	0.681055	0.000942171	down
DEAF1	0.4852	0.0218738	down	GPT	0.926491	0.0426543	down	S1PR1	0.847292	0.00731879	down	FUT10	0.57952	0.00459427	down
DEDD2	-0.722731	0.000600421	up	GRAMD1C	-0.471331	0.0483067	up	SAMD8	0.590569	0.00194237	down	FYCO1	-0.550159	0.00234258	up
DEF6	0.893549	0.000600421	down	GRB10	0.702793	0.0011911	down	SAMD9	-1.08673	0.00194237	up	FZD7	-0.380349	0.0467201	up
DEM1	-0.772663	0.000600421	up	GREB1L	0.737931	0.0011911	down	SAMHD1	-0.458578	0.0379258	up	G2E3	0.468794	0.00701437	down
DENND1A	0.561107	0.0131639	down	GRHPR	0.555529	0.00368046	down	SAT1	-0.686508	0.00194237	up	GAA	0.638017	0.000942171	down
DENND2A	1.9399	0.000600421	down	GSDMB	0.694813	0.0135921	down	SCAI	0.469444	0.0414448	down	GABBR2	-0.719808	0.0016789	up
DENND4C	0.528288	0.00778789	down	GSK3A	-0.471212	0.018329	up	SCN3B	-0.912006	0.0112162	up	GABRD	-1.50926	0.000942171	up
DENND5B	1.11118	0.000600421	down	GSPT1	-0.641483	0.00293381	up	SCN4B	-1.03942	0.00194237	up	GAD1	-0.601324	0.0136483	up
DENR	-0.398404	0.0446471	up	GSS	0.556834	0.00495398	down	SCN9A	0.630584	0.00194237	down	GADD45A	0.737784	0.000942171	down
DEPTOR	0.932974	0.00310903	down	GSTK1	0.940273	0.0011911	down	SCNN1D	0.898999	0.00194237	down	GAL3ST4	0.587012	0.0211492	down
DES	-1.50084	0.0239765	up	GSTZ1	0.610886	0.00495398	down	SCUBE1	1.0171	0.00194237	down	GALK1	0.648512	0.000942171	down
DFNB31	0.652808	0.00345842	down	GUSB	0.524599	0.00613148	down	SCUBE3	0.693312	0.0139093	down	GALNT3	-0.929024	0.000942171	up
DGCR5	2.04312	0.000600421	down	GUSBP11	0.643752	0.00293381	down	SDAD1	0.526969	0.0169979	down	GALNT7	0.849872	0.000942171	down
DGCR6L	0.511706	0.0143678	down	H19	-0.798555	0.0372591	up	SDCBP	-0.728527	0.00194237	up	GALT	0.476479	0.0273451	down
DGKA	1.09107	0.000600421	down	H6PD	0.691608	0.0011911	down	SDK1	0.638074	0.00731879	down	GAMT	0.459032	0.0117637	down
DGKD	0.557108	0.00196772	down	HACL1	0.732252	0.0011911	down	SDSL	-1.03964	0.00194237	up	GAR1	0.627041	0.000942171	down
DHCR24	-0.393727	0.0471535	up	HADH	0.449689	0.0251899	down	SEC24D	-0.637121	0.00194237	up	GAS1	0.56195	0.00409561	down
DHCR7	-0.581677	0.00196772	up	HAGHL	0.812571	0.0011911	down	SEC31B	0.579641	0.00840295	down	GAS2L1	-0.673287	0.00296501	up
DHPS	0.690952	0.035253	down	HAP1	0.577326	0.018329	down	SEMA3C	0.922191	0.00194237	down	GAS7	-0.554345	0.0219933	up
DHRS1	0.607745	0.0260163	down	HAPLN3	-0.454526	0.0360151	up	SEMA3D	0.796928	0.00194237	down	GATA3	-0.63246	0.000942171	up
DHRS11	0.869559	0.000600421	down	HAUS2	-0.57997	0.00209619	up	SEMA6A	0.460098	0.043765	down	GATA6	-0.602852	0.000942171	up
DHRS13	0.460332	0.0437321	down	HAUS4	0.679101	0.0011911	down	SEMA6C	0.614033	0.00840295	down	GATS	0.605708	0.00883331	down
DHRS2	-1.25195	0.000600421	up	HAUS8	-0.479917	0.0398333	up	SEMA6D	0.984791	0.00194237	down	GBX2	0.709021	0.0140118	down
DHRS3	0.553382	0.0227283	down	HBEGF	-1.04831	0.0011911	up	SENP7	0.591622	0.00351158	down	GCA	-0.639189	0.000942171	up
DHRS7	-0.691491	0.000600421	up	HCN2	-0.480943	0.0455248	up	SERINC5	-0.681425	0.00194237	up	GCH1	-0.435284	0.0248459	up
DHTKD1	0.906455	0.000600421	down	HDAC3	0.42176	0.0418451	down	SERP1	-0.479196	0.0229655	up	GCSH	0.616901	0.000942171	down
DHX15	-0.582312	0.00196772	up	HDAC6	0.615807	0.0011911	down	SERPINE2	-0.802656	0.00194237	up	GDAP1	-0.722217	0.000942171	up
DHX33	0.471067	0.0153018	down	HDDC2	0.547482	0.00613148	down	SERTAD1	-0.665779	0.009415	up	GDE1	0.46929	0.00972014	down
DHX34	-0.456062	0.0203567	up	HDGFRP3	0.439132	0.0341665	down	SERTAD3	-0.563073	0.0209942	up	GDF1	1.44392	0.000942171	down
DHX38	0.503691	0.0275204	down	HDHD1	0.988096	0.0011911	down	SESN2	-0.501415	0.0282402	up	GDF10	-1.61055	0.0188081	up
DHX9	-0.591998	0.00238562	up	HEATR7A	0.74556	0.00555538	down	SF3A2	0.620063	0.00194237	down	GDF11	0.678545	0.0256448	down
DICER1-AS1	0.766553	0.0371184	down	HEMK1	1.23312	0.0011911	down	SF3B14	-0.641129	0.00194237	up	GDF15	0.963974	0.000942171	down
DIP2C	0.659924	0.000600421	down	HERC2P2	0.428177	0.0341665	down	SF3B5	-0.447396	0.0426811	up	GDI1	-0.474684	0.0079498	up
DIRAS1	-0.593661	0.00110675	up	HERC6	-0.554562	0.0187183	up	SFN	-1.19092	0.00194237	up	GEM	0.709409	0.000942171	down
DISP2	-2.31122	0.000600421	up	HES4	0.419051	0.0457915	down	SGPL1	-0.498012	0.0282402	up	GEMIN2	0.533482	0.000942171	down
DKK3	0.867906	0.000600421	down	HES5	0.661953	0.0011911	down	SGSM2	0.523248	0.0169979	down	GEMIN8	-0.455875	0.0401366	up
DLGAP3	-1.63155	0.00275228	up	HEXA	1.16737	0.0011911	down	SH2D3C	-1.2191	0.0155208	up	GEMIN8P4	-0.600941	0.0256448	up
DLL1	0.6944	0.00574933	down	HEYL	-0.590832	0.00669019	up	SH3BGR	-0.77198	0.024981	up	GEN1	-0.594158	0.000942171	up
DLST	0.525568	0.00664565	down	HFM1	1.26008	0.0011911	down	SH3D21	0.652197	0.0169979	down	GFRA1	-0.469907	0.0156281	up
DLX6-AS1	1.08784	0.0398467	down	HHLA3	0.861011	0.0011911	down	SH3GL1	-0.497186	0.0223347	up	GHRLOS	1.1404	0.00353082	down
DMC1	0.691638	0.00275228	down	HIBCH	-0.522556	0.00977047	up	SH3GLB2	0.677294	0.00194237	down	GIGYF1	-0.627327	0.000942171	up
DMD	0.469939	0.0311694	down	HIF1A	-0.593392	0.0135921	up	SH3RF1	0.634292	0.00486034	down	GINS4	0.387337	0.0391563	down
DMKN	0.755865	0.000600421	down	HINT1	0.465857	0.0247953	down	SHISA2	0.481777	0.0282402	down	GIPC1	0.692994	0.000942171	down
DMRT3	1.25257	0.00238562	down	HIPK3	-0.447511	0.0269117	up	SHISA9	0.602027	0.0103125	down	GIPC3	0.562853	0.00561853	down
DMRTA2	-1.00792	0.00511749	up	HIST1H1C	-0.537262	0.011546	up	SIPA1L2	0.503949	0.0209942	down	GJA1	0.512889	0.0016789	down
DMXL2	0.547952	0.00479798	down	HIST2H2BE	0.63083	0.0224899	down	SIX4	0.545248	0.00840295	down	GJA5	-0.911995	0.0132967	up
DNAH1	1.50456	0.000600421	down	HLA-DMB	-0.611753	0.0195232	up	SLC12A9	0.530091	0.0223347	down	GJB2	-0.871499	0.000942171	up
DNAH11	1.14083	0.0476083	down	HLA-DOA	-0.57187	0.0144057	up	SLC15A2	0.79282	0.0353214	down	GJD3	0.962538	0.000942171	down
DNAH6	0.751286	0.0126988	down	HLA-DQB1	0.504112	0.0428697	down	SLC16A14	-0.596904	0.00194237	up	GLB1L3	1.03213	0.00561853	down
DNAJB14	-0.425543	0.0470012	up	HLA-DRA	-2.25358	0.0011911	up	SLC16A9	-0.551538	0.0112162	up	GLCE	-0.462308	0.00972014	up
DNAJB4	-0.766563	0.000600421	up	HLA-DRB5	-0.851254	0.0011911	up	SLC22A31	1.01514	0.00194237	down	GLDC	0.664324	0.000942171	down
DNAJB9	-0.452612	0.0372836	up	HLA-L	1.022	0.0011911	down	SLC25A27	0.76875	0.00194237	down	GLI2	-0.579896	0.000942171	up
DNAJC13	0.413035	0.0356877	down	HMG20B	0.474743	0.0203395	down	SLC25A29	0.733715	0.00194237	down	GLIPR2	0.622586	0.0016789	down
DNAJC22	-0.500311	0.0422871	up	HMGB1	-0.45504	0.0370267	up	SLC25A32	-0.847716	0.02163	up	GLS2	1.05471	0.000942171	down
DNAJC6	0.597018	0.00155856	down	HMGCLL1	-1.67575	0.0011911	up	SLC25A36	0.502578	0.0198842	down	GLTP	0.783782	0.000942171	down
DNAJC8	0.754261	0.000600421	down	HMGN1	0.549414	0.00433848	down	SLC25A37	0.503768	0.0368986	down	GLTSCR1	-0.416636	0.0298512	up
DNAL1	-0.813313	0.000600421	up	HN1	0.874819	0.0011911	down	SLC25A44	-0.565198	0.0103125	up	GLTSCR2	0.52517	0.0016789	down
DNM2	0.807565	0.000600421	down	HNRNPU-AS1	0.817199	0.0011911	down	SLC2A10	-0.788092	0.00486034	up	GLUL	0.410443	0.0251388	down
DNMT1	0.546452	0.00446574	down	HOMEZ	0.646356	0.00368046	down	SLC2A3	-0.818934	0.00194237	up	GMFB	0.434504	0.0191006	down
DNMT3B	0.819451	0.000600421	down	HOXA10	-0.57941	0.0429951	up	SLC2A4	0.825085	0.0270482	down	GMPR2	0.735277	0.000942171	down
DNPEP	0.801215	0.000600421	down	HOXA13	0.51097	0.0155503	down	SLC30A7	0.628526	0.00194237	down	GNAO1	-1.51448	0.000942171	up
DOCK11	0.949589	0.000600421	down	HOXA3	0.685243	0.0011911	down	SLC35A2	-0.656553	0.00486034	up	GNAQ	-0.552823	0.0016789	up
DOCK3	0.426067	0.0334323	down	HOXB3	0.504941	0.0144057	down	SLC35A4	-0.506972	0.0204227	up	GNG2	0.484923	0.017005	down
DOCK4	0.431991	0.0321199	down	HOXB4	1.04981	0.0011911	down	SLC39A10	-0.525445	0.009415	up	GNG7	0.625142	0.000942171	down
DOCK6	0.51934	0.00919289	down	HOXC11	0.543788	0.0339697	down	SLC40A1	-0.624603	0.0103125	up	GP1BA	-0.652011	0.0290084	up
DOCK7	0.581863	0.00275228	down	HOXC8	-0.595001	0.0187183	up	SLC44A2	-0.826383	0.00194237	up	GPAA1	0.459859	0.0132967	down
DOCK8	0.700348	0.00805791	down	HOXD3	0.806348	0.0011911	down	SLC4A3	0.601974	0.0192662	down	GPATCH4	0.516512	0.000942171	down
DOK6	0.955898	0.00379191	down	HOXD-AS1	0.560239	0.00885447	down	SLC7A11	0.775301	0.00194237	down	GPC4	-0.403349	0.0328966	up
DOLPP1	-0.505496	0.0143678	up	HP1BP3	0.405223	0.046493	down	SLC8A1	0.646775	0.00731879	down	GPD2	-0.446682	0.00972014	up
DOPEY2	0.971216	0.000600421	down	HPCAL4	-0.594814	0.00555538	up	SLC9A5	0.739382	0.00351158	down	GPR124	0.970164	0.000942171	down
DPAGT1	0.636826	0.00238562	down	HPS1	0.780951	0.0011911	down	SLCO4C1	-1.25759	0.00194237	up	GPR153	-0.522261	0.00748886	up
DPF1	-0.926308	0.000600421	up	HSD11B1L	0.898923	0.00209619	down	SLIRP	-0.46178	0.0379258	up	GPR155	0.618578	0.000942171	down
DPH5	0.482289	0.0176123	down	HSD17B10	-0.695853	0.0011911	up	SLIT3	0.952774	0.00194237	down	GPR19	1.16429	0.00234258	down
DPM1	1.69493	0.000600421	down	HSD17B14	0.821496	0.0266804	down	SMA4	0.633642	0.0184889	down	GPR50	1.09887	0.000942171	down
DPM2	0.796511	0.000600421	down	HSD17B7	-0.627381	0.00782739	up	SMAD6	0.907617	0.00194237	down	GPR64	-0.812717	0.000942171	up
DPM3	-0.68383	0.000600421	up	HSD17B7P2	0.752389	0.04865	down	SMAD9	0.62266	0.00194237	down	GPRIN1	-0.532902	0.00561853	up
DPP4	2.06845	0.000600421	down	HSD17B8	0.722074	0.00931403	down	SMOC1	0.688453	0.00194237	down	GRAMD1C	-0.659001	0.000942171	up
DPP7	0.631152	0.0319246	down	HSF4	1.34141	0.0011911	down	SNCG	-0.852974	0.0334786	up	GRAMD3	0.44812	0.0469382	down
DPY19L2	0.830499	0.00310903	down	HSP90AB2P	0.441013	0.0477936	down	SNX17	-0.784226	0.00194237	up	GRB10	0.756369	0.000942171	down
DPY19L2P2	1.73529	0.000600421	down	HSPA12A	0.557007	0.00495398	down	SNX18	-0.949975	0.00194237	up	GREB1	0.447711	0.0499422	down
DPY19L3	-0.41355	0.034812	up	HSPA14	-0.517604	0.00931403	up	SOCS2	0.886457	0.00194237	down	GREB1L	0.578654	0.000942171	down
DPY19L4	0.400521	0.0453689	down	HSPB8	-1.03853	0.0011911	up	SOLH	0.504006	0.0198842	down	GRHL1	-0.547798	0.0121967	up
DROSHA	0.385581	0.0498783	down	HSPG2	0.591108	0.00433848	down	SORCS1	1.58454	0.00194237	down	GRIA3	1.34029	0.00296501	down
DRP2	0.773246	0.00379191	down	HTR1D	-1.03633	0.0011911	up	SOX4	0.915694	0.00194237	down	GRIA4	-0.987334	0.0442577	up
DSC2	-0.408961	0.0317393	up	HTRA1	0.722616	0.00293381	down	SP100	-1.97343	0.0169979	up	GRIN2C	0.7419	0.0184178	down
DSCC1	0.690294	0.000600421	down	HTRA3	0.766319	0.0139924	down	SP110	-1.11428	0.00840295	up	GRK5	0.466598	0.0495039	down
DSCR6	1.01535	0.012228	down	ICAM5	0.483646	0.0351187	down	SP9	0.723004	0.0198842	down	GRPEL2	-0.466807	0.00701437	up
DTNB	0.711833	0.00110675	down	ID1	0.456891	0.0307709	down	SPARC	-0.50256	0.0223347	up	GRTP1	0.53575	0.034999	down
DTWD1	-0.602011	0.00638552	up	ID2	0.508621	0.0102173	down	SPATA20	0.565621	0.0192662	down	GSS	0.71619	0.000942171	down
DTX2	-0.52779	0.0432755	up	IDH1	-0.535498	0.00885447	up	SPCS3	0.689235	0.00194237	down	GSTK1	0.924918	0.000942171	down
DUS3L	-0.486558	0.0169219	up	IDUA	1.06486	0.0102173	down	SPDYE5	0.761106	0.02163	down	GSTO2	0.499599	0.0334569	down
DUSP1	-0.545366	0.00511749	up	IFI16	-0.604211	0.0111658	up	SPDYE6	0.766577	0.00194237	down	GTF2H3	0.505481	0.00972014	down
DUSP12	-0.46859	0.0269547	up	IFI27L1	0.671541	0.0127108	down	SPDYE7P	0.642149	0.00194237	down	GUSB	0.487645	0.0079498	down
DUSP16	-0.501349	0.00890769	up	IFI27L2	-0.72389	0.0119607	up	SPRY4	1.51415	0.00194237	down	GYPC	0.517686	0.00748886	down
DUSP4	0.712151	0.00751596	down	IFI44L	-0.983151	0.0119607	up	SRSF8	-0.687404	0.00194237	up	H6PD	0.527231	0.00296501	down
DUSP7	-0.482512	0.0237332	up	IFIH1	-1.25576	0.0011911	up	SSPO	0.638906	0.0139093	down	HACL1	0.81916	0.000942171	down
DYNC1I1	0.731853	0.0251361	down	IFT172	0.629244	0.0011911	down	ST5	0.558815	0.0357617	down	HADH	0.486044	0.00611486	down
DYNC1LI2	-1.08636	0.000600421	up	IFT80	0.461148	0.0238929	down	STAC	-0.808407	0.00486034	up	HAP1	0.527535	0.0236334	down
DYNC2LI1	0.937499	0.000600421	down	IGF2BP3	0.665254	0.0011911	down	STAG3L2	0.572139	0.0103125	down	HAS2	0.590219	0.0129018	down
DYNLL2	-0.97107	0.000600421	up	IGFBP5	0.521339	0.0102173	down	STAT1	-0.615292	0.00731879	up	HAUS2	-0.645555	0.000942171	up
DYRK3	-0.734329	0.00110675	up	IGFBPL1	-0.690878	0.0221149	up	STS	-0.464619	0.0477609	up	HAUS4	0.768773	0.000942171	down
DYSF	0.684607	0.0439052	down	IL11	-0.95907	0.0439239	up	STYX	0.581271	0.00840295	down	HBQ1	0.748135	0.0312296	down
E2F2	-0.59317	0.00238562	up	IL13RA1	0.530227	0.00782739	down	SUGP2	0.611912	0.00351158	down	HCFC2	-0.578948	0.00409561	up
E2F8	-0.708548	0.000600421	up	IL15	-1.65997	0.00368046	up	SULT2A1	-1.14122	0.0277171	up	HCN2	-0.486981	0.0253576	up
EARS2	-0.779773	0.000600421	up	IL18	-1.19582	0.0011911	up	SWAP70	0.615244	0.00194237	down	HCN3	-1.19081	0.000942171	up
EBF2	1.10317	0.000600421	down	IL8	-1.4294	0.0011911	up	SYNGAP1	0.609577	0.00731879	down	HDAC3	0.589416	0.000942171	down
EBF4	1.13236	0.000600421	down	ILDR2	-0.591168	0.018329	up	SYNM	0.715774	0.00194237	down	HDDC2	0.558947	0.0016789	down
EBP	-0.630278	0.00196772	up	IMMP2L	0.683407	0.0107125	down	SYPL1	-0.602574	0.00351158	up	HDGFRP3	0.704147	0.000942171	down
EBPL	-0.500773	0.0180511	up	IMPACT	0.473441	0.0155503	down	TAC1	-0.777048	0.0384493	up	HDHD1	1.19129	0.000942171	down
ECD	-0.444499	0.0267706	up	IMPDH1	-0.418056	0.0459655	up	TAF7L	-1.02466	0.00194237	up	HECTD1	-0.425682	0.0176412	up
ECEL1	0.651838	0.00275228	down	INA	-0.934446	0.0011911	up	TAP1	-0.486653	0.0426811	up	HELLS	0.396322	0.0339429	down
ECI2	0.391744	0.0486434	down	ING3	0.532683	0.0228159	down	TARBP1	0.472047	0.0368986	down	HEMK1	0.897933	0.000942171	down
ECM1	-0.919294	0.0189101	up	INHBB	-0.680753	0.0163895	up	TBPL1	-0.489472	0.0384493	up	HERC2P3	-0.632954	0.0229905	up
ECSIT	-0.53556	0.0247656	up	INTS3	0.432886	0.0291385	down	TCEAL7	-1.05795	0.00194237	up	HERPUD1	0.53159	0.00296501	down
EDC3	-0.657285	0.000600421	up	INTS5	-0.510252	0.0107125	up	TCF7L2	0.665214	0.00194237	down	HES6	0.585243	0.00234258	down
EDEM1	0.473977	0.0124757	down	INTS6	0.619691	0.0102173	down	TCIRG1	0.733454	0.0103125	down	HEXA	0.885813	0.000942171	down
EDEM2	0.507745	0.0265951	down	INTU	0.530475	0.0279421	down	TECPR1	0.494696	0.0458729	down	HEXB	0.513006	0.0361034	down
EEF1B2	-0.46378	0.0223238	up	IPO4	0.547829	0.00495398	down	TEX22	1.37199	0.0103125	down	HEY1	0.396254	0.0296139	down
EEF1G	-0.475205	0.0311694	up	IQCB1	0.596752	0.00293381	down	TFAP2A	0.961252	0.00194237	down	HFM1	1.0834	0.000942171	down
EEF2K	1.20325	0.000600421	down	IQCJ-SCHIP1	0.70136	0.0370267	down	TFAP2E	1.23267	0.0363538	down	HHLA3	1.03154	0.000942171	down
EFCAB3	1.10081	0.0466548	down	IQGAP2	0.550405	0.00782739	down	TFCP2L1	-0.540059	0.0198842	up	HINT1	0.586097	0.0016789	down
EFHA1	0.988728	0.000600421	down	IRF5	-0.860956	0.00555538	up	THBD	-0.940139	0.00731879	up	HINT2	0.44254	0.0401366	down
EFHA2	0.685663	0.0104897	down	IRF6	-0.805961	0.0011911	up	THBS3	0.638612	0.00840295	down	HINT3	-0.370959	0.0432156	up
EFHC1	0.435095	0.0365332	down	IRF8	-1.21444	0.0011911	up	THSD4	0.616312	0.00351158	down	HIP1	0.403086	0.0287801	down
EFNA2	-0.76259	0.00778789	up	IRX6	-0.862426	0.0155503	up	TIAM1	0.894083	0.00194237	down	HIST1H1C	-0.7014	0.000942171	up
EFR3B	1.6558	0.000600421	down	ISCU	-0.828547	0.0011911	up	TIGD1	0.623127	0.0112162	down	HIST1H2BK	-0.385813	0.0413494	up
EFTUD1	-0.536432	0.00664565	up	ISL1	-0.510222	0.04158	up	TLE2	0.753386	0.00194237	down	HLA-DQB1	0.770534	0.000942171	down
EFTUD2	1.07724	0.000600421	down	IST1	-0.533398	0.00669019	up	TLE4	0.50493	0.0103125	down	HLA-DRA	-2.3209	0.000942171	up
EGFL7	0.517865	0.0176123	down	ISYNA1	0.768896	0.0011911	down	TMCC2	-0.511808	0.0458729	up	HLA-DRB1	-0.450393	0.0372652	up
EGFLAM	1.20373	0.000600421	down	ITGA3	0.467585	0.0370267	down	TMEM109	-0.463715	0.0363538	up	HLA-DRB5	-0.618005	0.00842412	up
EGLN3	0.824271	0.000600421	down	ITGA8	1.25098	0.0011911	down	TMEM123	0.52578	0.0169979	down	HMBOX1	-0.559068	0.0109679	up
EGR1	-0.819148	0.000600421	up	ITGB4	-0.629411	0.0374069	up	TMEM175	0.755287	0.00194237	down	HMGCL	0.569615	0.00234258	down
EGR3	-0.90818	0.032455	up	ITIH4	1.68871	0.0011911	down	TMEM216	-0.673728	0.0112162	up	HMGCLL1	-0.930191	0.000942171	up
EHD1	-0.456785	0.0302965	up	ITPK1	-0.539885	0.00613148	up	TMEM22	-0.568772	0.0155208	up	HMGN1	0.641819	0.000942171	down
EHD2	-1.40223	0.000600421	up	ITPR1	0.492754	0.0144057	down	TMEM45A	-0.704325	0.00194237	up	HMOX1	0.81704	0.000942171	down
EIF1B	-0.432268	0.032304	up	IVD	0.580056	0.00495398	down	TMEM8B	0.72545	0.00194237	down	HN1	1.12439	0.000942171	down
EIF2AK2	-0.450122	0.0184691	up	IVNS1ABP	0.55385	0.00433848	down	TMEM98	-0.4482	0.0493566	up	HNRNPA3	-0.367124	0.0476937	up
EIF2AK3	-0.70767	0.000600421	up	IZUMO4	1.19181	0.0187183	down	TMPRSS2	1.00968	0.0103125	down	HNRNPUL1	-0.404141	0.0233133	up
EIF2AK4	0.396021	0.0474845	down	JAG1	0.478016	0.0244933	down	TMTC2	0.509233	0.0401073	down	HOMER1	0.43611	0.0191006	down
EIF2B2	0.84338	0.000600421	down	JAK3	0.85658	0.0362354	down	TNFRSF19	0.504726	0.0464587	down	HOMEZ	0.541217	0.00459427	down
EIF2B5	0.57108	0.00511749	down	JAKMIP1	-0.656815	0.049535	up	TNNT1	-0.843861	0.00194237	up	HOOK3	0.377244	0.0421206	down
EIF2D	0.849841	0.000600421	down	JDP2	0.961236	0.0011911	down	TNRC6B	0.490262	0.0277171	down	HOXA4	-0.794905	0.000942171	up
EIF2S1	0.498253	0.00664565	down	JHDM1D	0.550636	0.00433848	down	TOB2	0.481352	0.0357617	down	HOXA5	-0.483933	0.0484424	up
EIF3B	0.58637	0.000600421	down	JRKL	0.484637	0.0238929	down	TONSL	0.469616	0.0357617	down	HOXA9	-1.08324	0.000942171	up
EIF3D	0.42629	0.0297107	down	JUN	0.468834	0.0210977	down	TP53I3	-1.50301	0.00194237	up	HOXB2	-0.466942	0.0132967	up
EIF3E	-0.451586	0.0216475	up	JUNB	-0.783279	0.0011911	up	TPD52	-0.537538	0.0147564	up	HOXB3	-0.547281	0.000942171	up
EIF3K	0.936382	0.000600421	down	KAT2B	0.637898	0.0011911	down	TPM2	0.676912	0.00194237	down	HOXB6	-0.886787	0.000942171	up
EIF4A2	0.918829	0.000600421	down	KC6	0.818635	0.0152309	down	TRIAP1	-0.504612	0.0236103	up	HOXB7	-0.682764	0.000942171	up
EIF4B	-0.672062	0.000600421	up	KCNAB3	2.02053	0.00368046	down	TRIM14	-1.16952	0.00194237	up	HOXB-AS5	0.667386	0.0251388	down
ELAVL2	0.435388	0.034812	down	KCNC3	0.726532	0.0329366	down	TRIM22	-2.56918	0.00194237	up	HOXC6	-0.674096	0.0101757	up
ELMO3	1.43288	0.000600421	down	KCNH2	-0.677616	0.00209619	up	TRIM52	0.68798	0.00351158	down	HOXD10	-0.51159	0.00353082	up
ELMOD3	1.02375	0.000600421	down	KCNIP4	-0.766995	0.0127108	up	TSKU	-0.547885	0.0373138	up	HOXD11	-0.448406	0.0176412	up
ELP2	0.705039	0.000600421	down	KCNJ12	-0.950786	0.0011911	up	TSNAXIP1	1.04025	0.0379258	down	HOXD4	-1.19571	0.000942171	up
ELP4	-0.510785	0.0157797	up	KCNJ4	0.646652	0.0119607	down	TSPAN11	-1.00293	0.00194237	up	HOXD9	-0.554814	0.00353082	up
EME2	0.706399	0.019136	down	KCNQ1OT1	0.93482	0.0011911	down	TTC14	0.572752	0.00194237	down	HPGD	-0.819419	0.00353082	up
EMG1	0.503575	0.0133668	down	KCNQ5	-0.506868	0.0279421	up	TUB	-0.501633	0.0184889	up	HPS1	0.718416	0.000942171	down
EMID1	1.75597	0.000600421	down	KCNS3	-1.00899	0.00209619	up	TUBGCP6	0.98855	0.00194237	down	HPSE	-0.393163	0.0457123	up
EMID2	3.22981	0.000600421	down	KCTD10	0.539542	0.00555538	down	TWF2	-0.511355	0.0263368	up	HRSP12	0.85444	0.000942171	down
EMILIN1	-0.778893	0.0487918	up	KCTD12	0.417454	0.0484436	down	U2AF1	0.628638	0.00194237	down	HSD11B1L	0.827484	0.00561853	down
EMILIN2	-0.909957	0.000600421	up	KCTD13	0.470074	0.0372591	down	UBASH3B	-0.579341	0.0155208	up	HSD17B1	0.564091	0.0253576	down
EML2	0.827489	0.000600421	down	KCTD17	0.648463	0.00293381	down	UBE2L6	-1.00371	0.00194237	up	HSD17B14	1.00947	0.000942171	down
EML5	0.543811	0.00833051	down	KCTD2	-0.549377	0.00782739	up	UBE2Q2P1	0.727546	0.0209942	down	HSD17B7	-0.511022	0.0117637	up
EML6	0.53948	0.0212004	down	KDELR1	-0.472955	0.0259564	up	UBE3C	0.697634	0.00194237	down	HSD17B8	0.627676	0.0211492	down
EMP2	-0.628305	0.000600421	up	KDM1B	0.930224	0.0011911	down	UGT8	-0.806516	0.00194237	up	HSF2BP	0.911727	0.0259294	down
EMP3	-0.772064	0.00275228	up	KDM4D	-0.636254	0.026328	up	ULK1	0.455055	0.0469455	down	HSPA12A	0.462409	0.0136483	down
EMX2OS	1.06982	0.000600421	down	KEAP1	-0.532803	0.00433848	up	UNC5C	0.492541	0.0414448	down	HSPA14	-0.784344	0.000942171	up
ENC1	0.606279	0.00310903	down	KIAA0240	0.467869	0.0404841	down	UNKL	0.555382	0.0373138	down	HSPB1	0.490448	0.00701437	down
ENHO	-0.621966	0.00694298	up	KIAA0247	-0.455861	0.0412918	up	UPK3B	1.20617	0.0452835	down	HTR1D	-0.543833	0.0144074	up
ENO2	0.838425	0.000600421	down	KIAA0319	-0.716725	0.0326337	up	UPK3BL	0.628467	0.0474275	down	HTR6	-0.664253	0.0328966	up
ENOX2	0.493941	0.0199276	down	KIAA0415	0.576023	0.00725279	down	UPP1	-0.648847	0.0155208	up	HTRA3	1.13079	0.000942171	down
ENPEP	1.17852	0.000600421	down	KIAA0895L	0.543645	0.0119607	down	USP2	0.532524	0.0341777	down	HUS1	-0.557431	0.00353082	up
ENPP4	-0.396096	0.0428023	up	KIAA0907	0.558814	0.00209619	down	USP32P1	1.02999	0.00194237	down	ICT1	0.545483	0.0079498	down
ENTPD5	0.526014	0.0431397	down	KIAA1009	0.516637	0.0255498	down	USP32P2	0.73373	0.00194237	down	ID2	0.64124	0.000942171	down
EP300	-0.397525	0.0497179	up	KIAA1161	-0.82531	0.0011911	up	USP35	0.641809	0.0147564	down	ID4	0.833671	0.000942171	down
EPB41L4A	0.488928	0.0466548	down	KIAA1191	0.939243	0.0011911	down	USP4	0.50944	0.0282402	down	IDH2	0.419813	0.0239786	down
EPB41L5	0.56638	0.00379191	down	KIAA1586	-0.428853	0.0436938	up	UTRN	0.446628	0.0498644	down	IFFO1	-0.575134	0.00234258	up
EPC2	-0.777328	0.000600421	up	KIAA1908	0.879121	0.00977047	down	VAMP1	0.689583	0.0139093	down	IFI27	1.50237	0.0079498	down
EPHA10	0.850269	0.00238562	down	KIAA1919	0.580965	0.00368046	down	VAMP2	0.495305	0.0198842	down	IFI27L1	0.942765	0.000942171	down
EPHA3	-0.532968	0.00606419	up	KIF17	0.689834	0.00782739	down	VANGL1	-0.543722	0.0130039	up	IFI27L2	-0.706572	0.00409561	up
EPHA5	0.701148	0.0102372	down	KIF1A	0.697882	0.0011911	down	VASH2	0.615498	0.0147564	down	IFI35	1.85632	0.000942171	down
EPHA7	-0.480537	0.0117559	up	KIF3A	0.49289	0.00885447	down	VAT1	-0.458442	0.0384493	up	IFI6	1.52129	0.000942171	down
EPHB2	0.890084	0.000600421	down	KIF5C	0.853388	0.0011911	down	VEGFA	0.551411	0.0103125	down	IFIT1	1.50434	0.000942171	down
EPHX1	0.751798	0.012228	down	KIFC2	1.10103	0.0011911	down	VILL	0.79473	0.0209942	down	IFIT2	1.21518	0.000942171	down
EPHX2	1.48425	0.000600421	down	KLF13	-0.442258	0.0387995	up	VIPR1	0.630275	0.0301913	down	IFIT3	2.1919	0.000942171	down
EPS15	0.749179	0.000600421	down	KLF15	0.745909	0.00293381	down	VLDLR	0.869623	0.00194237	down	IFITM1	1.03159	0.000942171	down
ERAP2	1.11422	0.000600421	down	KLF3	0.560782	0.00433848	down	VMAC	1.00204	0.00194237	down	IGF2	-0.762555	0.000942171	up
ERC2	-0.770794	0.00345842	up	KLHDC2	0.428661	0.0484436	down	VN1R1	0.959393	0.0147564	down	IGFBPL1	-0.903948	0.000942171	up
ERCC2	0.476062	0.0249604	down	KLHDC9	0.858606	0.0431632	down	VPS13A	0.509269	0.0243324	down	IGHMBP2	-0.540495	0.00561853	up
ERCC6	-0.46858	0.0243553	up	KLHL15	0.794525	0.0011911	down	WASH5P	1.0152	0.00194237	down	IGLON5	-1.08361	0.0391563	up
ERCC6L	-0.536126	0.0342532	up	KLHL22	0.492394	0.0288086	down	WDR17	0.586782	0.00840295	down	IGSF1	-0.543601	0.0163162	up
ERCC8	0.535359	0.0197377	down	KLRC2	-1.48869	0.0179862	up	WDR5B	0.48106	0.0363538	down	IGSF3	-0.450027	0.0101757	up
ERF	-0.615998	0.00110675	up	KLRG2	0.629974	0.0148562	down	WDR62	0.445642	0.0469455	down	IGSF8	-0.521549	0.00561853	up
ERGIC2	-0.55785	0.00345842	up	KNDC1	0.98614	0.0168065	down	WDR90	0.81051	0.00194237	down	IKBIP	0.720014	0.000942171	down
ERI1	-0.717299	0.00110675	up	KPNA4	0.508738	0.00837251	down	WIPF1	0.55278	0.0130039	down	IKBKE	1.54279	0.00611486	down
ERICH1	0.919905	0.000600421	down	KRCC1	0.888823	0.00209619	down	WNT5A	0.895556	0.00194237	down	IL11	-0.893043	0.0323971	up
ERN1	0.521119	0.0319246	down	KREMEN2	0.620537	0.0298091	down	WNT5B	0.539637	0.0442306	down	IL13RA1	-0.39448	0.0312296	up
ERO1LB	0.753176	0.000600421	down	KRT19	-0.740508	0.00495398	up	WWC3	0.55562	0.009415	down	IL15	-2.00226	0.00234258	up
ERV3-1	0.946276	0.0304664	down	KRT222	-0.595601	0.0379232	up	XK	-0.640498	0.00617186	up	IL15RA	0.893888	0.0124921	down
ERVK13-1	0.599735	0.00511749	down	KRTAP19-1	1.80998	0.0011911	down	XKR8	-0.641102	0.00351158	up	IL18	-0.797947	0.00611486	up
ESD	-0.685468	0.000600421	up	L3MBTL1	0.618916	0.0135921	down	XPR1	0.555719	0.00731879	down	IL6R	0.781616	0.000942171	down
ESRRB	0.672312	0.027339	down	LAMA5	0.552727	0.00555538	down	XRCC2	0.501919	0.024981	down	IL8	-0.855915	0.0136483	up
ETFDH	1.36913	0.000600421	down	LAMB2	0.511682	0.00931403	down	YWHAG	-0.458076	0.0414448	up	ILK	0.554133	0.0290084	down
ETNK2	-0.466142	0.0317393	up	LAMC3	1.32641	0.0011911	down	ZBTB1	0.469349	0.0433389	down	IMMP2L	0.522066	0.0426696	down
ETV4	1.43045	0.00110675	down	LAPTM4A	-0.506085	0.0119607	up	ZBTB12	0.686786	0.00486034	down	IMP4	0.481782	0.0105846	down
EVI5L	0.602642	0.00345842	down	LARGE	0.57726	0.00368046	down	ZBTB37	0.882697	0.0363538	down	IMPA1	0.431657	0.0214643	down
EVL	0.892507	0.000600421	down	LATS1	-0.459609	0.0203395	up	ZBTB7A	0.707814	0.00194237	down	IMPA2	0.56897	0.00656927	down
EWSR1	0.870497	0.000600421	down	LATS2	-0.46287	0.0300958	up	ZC3H6	0.796811	0.00194237	down	IMPACT	0.455944	0.00972014	down
EXD3	1.40734	0.00778789	down	LBR	0.446888	0.0314193	down	ZCCHC12	-1.16379	0.00194237	up	INHBB	-0.619047	0.0140118	up
EXOC1	1.05257	0.000600421	down	LCP1	-0.547693	0.00613148	up	ZDHHC21	0.679045	0.00194237	down	INO80D	-0.462162	0.0121967	up
EXOC2	0.515835	0.00574933	down	LENG8	0.787994	0.0011911	down	ZDHHC9	-0.55026	0.0121027	up	INPP4B	0.520026	0.0372652	down
EXOC4	-0.600077	0.00110675	up	LEPREL4	0.481074	0.0203395	down	ZFHX3	0.593034	0.00617186	down	INPP5D	1.14076	0.000942171	down
EXOC6	0.767272	0.000600421	down	LGALS1	-0.684033	0.0251899	up	ZFP36L2	-0.648768	0.00486034	up	INPP5E	-0.604974	0.0016789	up
EXOSC10	0.534601	0.00413507	down	LGALSL	0.85178	0.0011911	down	ZGLP1	0.862516	0.0229655	down	INSIG1	0.671649	0.000942171	down
EXOSC2	0.444126	0.0227283	down	LGR5	1.98864	0.0011911	down	ZIC2	0.516954	0.0112162	down	INTS2	-0.565379	0.0016789	up
EXOSC8	1.17592	0.000600421	down	LHPP	1.03953	0.0011911	down	ZMAT1	1.29239	0.0155208	down	INTS4	-0.624207	0.000942171	up
EXT1	-0.534366	0.00541845	up	LIG1	0.526295	0.00885447	down	ZMIZ2	0.476508	0.0314614	down	IP6K2	-0.397164	0.0457123	up
EYA3	-0.434485	0.0237332	up	LIG4	0.473809	0.0288086	down	ZMYND11	0.650987	0.00194237	down	IPCEF1	-0.80831	0.0203966	up
EZH2	0.670018	0.000600421	down	LIMCH1	0.598252	0.00209619	down	ZNF117	0.611437	0.0295263	down	IPO11	0.382123	0.0394218	down
FA2H	0.715881	0.0410688	down	LINC00116	-1.22478	0.0011911	up	ZNF121	0.833458	0.00194237	down	IPO4	0.470893	0.0101757	down
FAAH	-0.899621	0.00310903	up	LINC00173	1.36477	0.00433848	down	ZNF221	0.906568	0.00194237	down	IPO7	-0.501815	0.00561853	up
FAF2	-0.559492	0.00275228	up	LINC00174	0.832966	0.0011911	down	ZNF25	1.09705	0.00194237	down	IQCB1	0.708393	0.000942171	down
FAH	1.53384	0.000600421	down	LINC00176	0.69003	0.0231529	down	ZNF367	0.526733	0.0263368	down	IQGAP2	0.407115	0.0301336	down
FAHD2A	0.982449	0.000600421	down	LINC00518	-1.13214	0.0221149	up	ZNF385A	-0.54992	0.0130039	up	IRAK1	0.461897	0.00701437	down
FAHD2B	1.03127	0.000600421	down	LIPH	-1.77757	0.0011911	up	ZNF395	-0.735024	0.00194237	up	IRF6	-0.617835	0.000942171	up
FAM104B	-0.511757	0.0251361	up	LIX1L	-0.501531	0.0279421	up	ZNF449	0.594666	0.0184889	down	IRF8	-0.858986	0.000942171	up
FAM105B	-0.570225	0.00275228	up	LMAN2	0.449684	0.0207207	down	ZNF514	0.483963	0.0363538	down	IRF9	0.556464	0.0117637	down
FAM109A	-0.49329	0.0432755	up	LMBR1	0.492208	0.0148562	down	ZNF529	0.518727	0.0282402	down	IRS2	0.54028	0.00296501	down
FAM111A	-2.18118	0.000600421	up	LMCD1	-0.574697	0.04158	up	ZNF587	0.594167	0.00351158	down	IRX3	-0.496723	0.0200966	up
FAM111B	-0.549976	0.00805791	up	LMF1	0.735604	0.00495398	down	ZNF594	0.509485	0.0482807	down	IRX4	-1.20165	0.0203966	up
FAM113A	0.504543	0.00973903	down	LMX1B	-0.435153	0.0429951	up	ZNF621	0.443216	0.043765	down	IRX6	-0.656254	0.0276452	up
FAM116B	1.57429	0.000600421	down	LOC100129534	2.11482	0.0011911	down	ZNF678	0.505123	0.02163	down	ISCA1	-0.510869	0.00561853	up
FAM120C	-2.37945	0.000600421	up	LOC100129726	1.17992	0.0303979	down	ZNF689	-0.515937	0.0341777	up	ISG15	2.23004	0.000942171	down
FAM127A	-0.621124	0.000600421	up	LOC100129917	1.15176	0.0011911	down	ZNF692	0.768962	0.00194237	down	ISG20	1.45806	0.0101757	down
FAM127B	-0.632047	0.00275228	up	LOC100131434	1.54812	0.0011911	down	ZNF704	0.965617	0.00194237	down	ISL1	-0.765861	0.000942171	up
FAM127C	-0.463828	0.032304	up	LOC100131564	1.27295	0.0011911	down	ZNF76	0.530144	0.0243324	down	ISM1	-1.01718	0.00296501	up
FAM129A	0.412158	0.0439052	down	LOC100132352	0.690661	0.0195232	down	ZNF780B	0.494447	0.0277171	down	ITGA2	-0.931907	0.000942171	up
FAM131C	1.32366	0.000600421	down	LOC100132832	0.563077	0.0195232	down	ZNF83	0.545832	0.0426811	down	ITGA3	0.777907	0.000942171	down
FAM133B	-0.716173	0.00196772	up	LOC100190986	0.74927	0.0011911	down	ZNF841	0.63419	0.0121027	down	ITGB1BP1	0.426278	0.0292964	down
FAM134B	1.0032	0.000600421	down	LOC100216546	0.758888	0.0011911	down					ITGB4	-0.934864	0.000942171	up
FAM134C	-0.647727	0.0214285	up	LOC100272228	1.36014	0.0011911	down					ITIH4	0.995758	0.00234258	down
FAM149A	0.807158	0.0434238	down	LOC100287616	-0.700782	0.0255498	up					ITPA	0.848781	0.000942171	down
FAM149B1	0.51909	0.0228993	down	LOC100288069	0.542838	0.0111658	down					JAG2	-0.480061	0.00459427	up
FAM155B	-0.604928	0.00833051	up	LOC100288615	0.624191	0.0155503	down					JAGN1	0.668264	0.000942171	down
FAM157A	1.57727	0.0327331	down	LOC100289019	0.783956	0.0011911	down					JAKMIP2	-0.632675	0.00296501	up
FAM158A	1.38511	0.0431397	down	LOC100499177	0.472505	0.049535	down					JDP2	0.629539	0.0214643	down
FAM160B1	-0.419119	0.0374366	up	LOC100505648	0.807702	0.0171929	down					JHDM1D	0.403545	0.0279434	down
FAM165B	0.440494	0.0471535	down	LOC100505738	0.570246	0.0379232	down					JUND	0.711678	0.000942171	down
FAM172A	0.415582	0.0474845	down	LOC100506123	0.874871	0.00555538	down					KANK3	0.867472	0.000942171	down
FAM173A	0.968773	0.00110675	down	LOC100506421	-0.679868	0.026328	up					KATNB1	0.381645	0.045955	down
FAM188A	0.795568	0.000600421	down	LOC100506599	0.820091	0.00613148	down					KCNAB3	1.91712	0.00701437	down
FAM198B	-2.27991	0.00155856	up	LOC100506714	0.744094	0.0111658	down					KCNC3	1.00443	0.000942171	down
FAM200A	-0.783981	0.000600421	up	LOC100506776	-0.742145	0.0341665	up					KCNE4	1.66508	0.000942171	down
FAM203A	1.17356	0.0195387	down	LOC100507003	-1.51676	0.0011911	up					KCNH2	-0.655395	0.000942171	up
FAM208A	0.430671	0.0446471	down	LOC100507032	1.61067	0.0011911	down					KCNK2	-1.0871	0.00296501	up
FAM20B	-0.492367	0.00995302	up	LOC100507053	1.43969	0.00495398	down					KCNMA1	-1.10297	0.000942171	up
FAM20C	0.627622	0.00778789	down	LOC100507246	-1.04903	0.0011911	up					KCTD10	0.569804	0.000942171	down
FAM214A	-0.698068	0.000600421	up	LOC100507421	-0.509979	0.0123727	up					KCTD12	0.464767	0.0109679	down
FAM217B	0.569648	0.00890769	down	LOC100527964	1.38272	0.0011911	down					KCTD17	0.624893	0.000942171	down
FAM40B	0.874484	0.000600421	down	LOC146880	0.770333	0.0011911	down					KCTD6	-0.466807	0.0219933	up
FAM46A	-0.466725	0.0295276	up	LOC147670	0.848686	0.0412918	down					KDELR1	-0.398236	0.026226	up
FAM46B	-0.984301	0.00694298	up	LOC151009	0.925227	0.00837251	down					KDM1B	0.82043	0.000942171	down
FAM46C	0.575209	0.012228	down	LOC155060	0.690059	0.011546	down					KDM5B	-0.365857	0.0476937	up
FAM48A	0.655044	0.0126988	down	LOC158257	0.949276	0.0199819	down					KGFLP1	0.926147	0.00234258	down
FAM50B	-0.671981	0.00446574	up	LOC202181	0.802845	0.0011911	down					KIAA0100	0.431511	0.0176412	down
FAM53C	-0.446419	0.0247656	up	LOC220729	0.785861	0.0011911	down					KIAA0182	-0.37228	0.0426696	up
FAM55C	0.487851	0.0223238	down	LOC283624	-0.546884	0.011546	up					KIAA0232	-0.41698	0.0219933	up
FAM70A	0.800678	0.000600421	down	LOC283693	1.45062	0.0434623	down					KIAA0319	-0.78754	0.00701437	up
FAM71F2	-1.76173	0.0341103	up	LOC284385	0.773919	0.00669019	down					KIAA0408	-2.23457	0.0253576	up
FAM73A	0.616066	0.00196772	down	LOC284454	0.838282	0.0387995	down					KIAA0913	-0.416462	0.037705	up
FAM76A	0.510195	0.0169219	down	LOC284837	-1.07686	0.0119607	up					KIAA0930	0.409411	0.0248459	down
FAM81A	0.71625	0.0228993	down	LOC285359	1.09543	0.0152309	down					KIAA1107	-0.504807	0.0253576	up
FAM83D	-0.51448	0.00778789	up	LOC338799	1.10429	0.00293381	down					KIAA1191	1.0795	0.000942171	down
FAM86B1	1.17328	0.000600421	down	LOC344595	0.823092	0.00293381	down					KIAA1211	-0.419013	0.0342005	up
FAM86C1	0.917325	0.00110675	down	LOC375010	0.50756	0.04865	down					KIAA1549	-0.420266	0.0281636	up
FAM86C2P	1.05854	0.00155856	down	LOC375190	1.09725	0.0447632	down					KIAA1586	-0.406135	0.0365942	up
FAM86DP	0.821992	0.00110675	down	LOC388692	1.06095	0.0011911	down					KIAA1908	1.14564	0.000942171	down
FAM86EP	0.853602	0.00345842	down	LOC400927	1.36537	0.00368046	down					KIF17	1.01078	0.000942171	down
FAM86FP	1.17689	0.00110675	down	LOC401052	0.728744	0.0207207	down					KIF18B	-0.437496	0.0207551	up
FAM86HP	0.927293	0.0482098	down	LOC401320	0.873197	0.0102173	down					KIF1A	0.399086	0.0298512	down
FAN1	0.580091	0.0209715	down	LOC440173	0.701797	0.00931403	down					KIF23	-0.466488	0.00656927	up
FANCC	-0.762419	0.000600421	up	LOC440944	0.606332	0.00368046	down					KIF26A	-0.532591	0.00561853	up
FANCD2	0.620285	0.000600421	down	LOC541473	1.40114	0.00837251	down					KIF26B	-0.669826	0.0276452	up
FANCE	0.79417	0.000600421	down	LOC550643	-0.474813	0.0207207	up					KIF5C	1.10461	0.000942171	down
FANCI	0.507792	0.0491158	down	LOC643669	1.65597	0.0298091	down					KIFC3	0.547537	0.00972014	down
FANCM	-0.731442	0.000600421	up	LOC646719	0.496892	0.0148562	down					KIRREL	-0.421987	0.044029	up
FAR1	0.44701	0.0231113	down	LOC646851	0.708755	0.00368046	down					KISS1R	0.776171	0.0323971	down
FAR2	0.98704	0.000600421	down	LOC728537	1.61998	0.0144057	down					KIT	-0.725173	0.000942171	up
FARP1	0.548588	0.00574933	down	LOC729013	1.29621	0.0011911	down					KITLG	0.487716	0.00883331	down
FARP2	0.608506	0.00479798	down	LOC729737	0.758624	0.00209619	down					KLF4	0.701871	0.0016789	down
FASTKD2	0.448154	0.0251361	down	LOC731275	0.658792	0.00209619	down					KLF6	0.522846	0.00234258	down
FASTKD3	-0.683663	0.00541845	up	LOC90246	0.86509	0.0224899	down					KLHDC2	0.553536	0.00353082	down
FAT1	-0.42807	0.0339335	up	LOC92249	1.09026	0.0011911	down					KLHDC9	1.03674	0.00611486	down
FBF1	0.970998	0.000600421	down	LPHN2	0.497542	0.00977047	down					KLHL15	0.794309	0.000942171	down
FBLL1	-1.26876	0.000600421	up	LPPR3	0.543443	0.0159432	down					KLHL17	-0.904082	0.000942171	up
FBLN5	-0.438479	0.0412599	up	LPPR4	-1.15717	0.00555538	up					KLHL22	0.510939	0.00656927	down
FBLN7	1.57538	0.0365332	down	LRIT3	-1.68591	0.0011911	up					KLRAP1	-0.632003	0.00656927	up
FBN1	-0.449736	0.0227283	up	LRP1B	0.859488	0.0011911	down					KLRC2	-1.68458	0.00701437	up
FBN3	1.5061	0.000600421	down	LRRC28	-0.458916	0.0466859	up					KLRC3	-1.7476	0.0375041	up
FBRSL1	0.463982	0.0228993	down	LRRC29	0.982873	0.0398333	down					KLRG2	1.22834	0.000942171	down
FBXL16	-0.590953	0.0275204	up	LRRC34	0.843874	0.0011911	down					KPNA3	-0.445457	0.0159749	up
FBXL21	0.632839	0.0371184	down	LRRC37A2	0.746865	0.0251899	down					KPNA4	0.659256	0.000942171	down
FBXL3	-0.403372	0.0418193	up	LRRIQ1	0.76453	0.0119607	down					KPNA6	-0.503199	0.00353082	up
FBXL4	-0.45269	0.0361966	up	LSAMP	-0.546779	0.0335944	up					KRCC1	0.854605	0.000942171	down
FBXL6	0.682156	0.00155856	down	LSS	0.682007	0.0011911	down					KREMEN2	0.639956	0.00883331	down
FBXO17	1.37374	0.000600421	down	LTB4R	0.785408	0.00433848	down					KRTAP19-1	2.06722	0.000942171	down
FBXO22	0.492484	0.0321199	down	LTBP2	0.553056	0.0320404	down					KXD1	0.533939	0.00353082	down
FBXO27	-0.919473	0.000600421	up	LTK	0.643964	0.0139924	down					L3MBTL3	-0.448626	0.0136483	up
FBXO33	-0.424139	0.0399675	up	LUC7L3	0.51531	0.0195232	down					LAMB2P1	-0.992556	0.0484424	up
FBXO36	1.90406	0.00196772	down	LUM	-1.07333	0.0011911	up					LAMC3	1.39936	0.000942171	down
FBXO4	0.593495	0.0263813	down	LYL1	-2.24337	0.0266804	up					LAMP2	-0.65445	0.000942171	up
FBXO41	-0.787412	0.000600421	up	LYRM5	0.472937	0.0466859	down					LAMP5	-1.89237	0.0472192	up
FBXO46	-0.537774	0.00664565	up	LYSMD4	0.768591	0.0011911	down					LAPTM4A	-0.431893	0.0188081	up
FBXO6	-0.703213	0.0195387	up	MACROD1	0.815829	0.00368046	down					LARGE	0.444936	0.0236334	down
FBXW9	0.576538	0.0145814	down	MAGEH1	-1.69473	0.0011911	up					LARP1B	0.457275	0.019744	down
FCF1	-0.435959	0.0326269	up	MALAT1	1.38174	0.0011911	down					LATS1	-0.449356	0.0121967	up
FDXR	0.838126	0.000600421	down	MAMDC4	2.26833	0.0011911	down					LDHA	0.495645	0.00561853	down
FECH	1.7666	0.000600421	down	MAN2B1	0.504508	0.00977047	down					LDHC	1.18164	0.000942171	down
FEN1	-0.408336	0.0414258	up	MAN2B2	0.594079	0.00669019	down					LDLRAP1	-0.424372	0.0318244	up
FER	0.668971	0.00606419	down	MAN2C1	1.07493	0.0011911	down					LEPRE1	0.475173	0.0101757	down
FER1L4	1.63823	0.000600421	down	MANEAL	-0.513472	0.00837251	up					LEPREL4	0.488313	0.00656927	down
FGF12	0.679261	0.0131639	down	MAOB	-1.41078	0.0011911	up					LETM1	-0.385925	0.0368014	up
FGFR1OP	0.665866	0.00110675	down	MAP1LC3B	-0.481196	0.0155503	up					LGALS3BP	0.491008	0.0109679	down
FHL3	0.509143	0.0299032	down	MAP1S	-0.697325	0.0011911	up					LGALSL	0.521737	0.00656927	down
FIBP	0.972879	0.000600421	down	MAP2	0.695196	0.00293381	down					LGMN	0.558718	0.000942171	down
FIG4	0.983997	0.000600421	down	MAP3K7	0.48875	0.0144057	down					LGR5	1.42247	0.000942171	down
FIZ1	-0.553078	0.0143678	up	MAP3K8	0.689428	0.0238929	down					LHFP	-0.55245	0.00972014	up
FKBP1A	0.700948	0.000600421	down	MAP3K9	-0.487234	0.0477936	up					LHPP	0.7675	0.00561853	down
FKBPL	-0.619068	0.012228	up	MAP4K1	0.834052	0.0139924	down					LHX8	-1.14081	0.000942171	up
FLJ10661	1.88853	0.00511749	down	MAP7D1	-0.512652	0.0123727	up					LIMS1	-0.772127	0.000942171	up
FLJ31485	1.36005	0.00110675	down	MAPK13	-0.758069	0.0011911	up					LIN28B	-0.398794	0.0284574	up
FLJ33630	1.0208	0.00238562	down	MAPK15	1.29051	0.0011911	down					LINC00478	-0.53165	0.037705	up
FLJ37201	1.13461	0.00196772	down	MAPK3	-0.51896	0.00725279	up					LIPH	-1.6215	0.000942171	up
FLJ42627	0.829312	0.000600421	down	MAPK8IP2	-1.0291	0.0011911	up					LMAN1	0.53908	0.000942171	down
FLJ45340	0.587706	0.00196772	down	MAPKAPK2	-0.425161	0.0387995	up					LMAN2	0.40658	0.0267682	down
FLJ45983	1.46796	0.0309713	down	MARC1	-0.42227	0.0447632	up					LMBR1	0.367258	0.0499422	down
FLJ46906	1.17664	0.000600421	down	MARCH1	1.24605	0.0011911	down					LMTK2	-0.421706	0.0219933	up
FLNA	1.01057	0.000600421	down	MARCH8	-0.767917	0.0011911	up					LMX1B	-0.48395	0.0117637	up
FLOT1	0.411709	0.0361966	down	MARK2	-0.807153	0.0011911	up					LOC100129534	2.04028	0.000942171	down
FLOT2	1.35498	0.000600421	down	MARVELD3	-0.613652	0.0107125	up					LOC100129917	0.689339	0.0246065	down
FLRT2	0.509278	0.0145814	down	MAT2A	0.513933	0.0291385	down					LOC100130238	-0.782011	0.0259294	up
FLRT3	-0.49655	0.0309713	up	MBL1P	1.91044	0.0135921	down					LOC100131564	0.580856	0.00409561	down
FLT4	0.436929	0.0355397	down	MBTD1	0.501011	0.0127108	down					LOC100132352	0.608506	0.032095	down
FMNL2	0.41289	0.0379273	down	MCCC1	0.658174	0.0011911	down					LOC100134868	0.686411	0.0326311	down
FN3K	-1.17992	0.00890769	up	MCOLN2	0.470809	0.0379232	down					LOC100272228	0.641381	0.0166523	down
FN3KRP	0.655406	0.00275228	down	MCOLN3	0.610461	0.00293381	down					LOC100289187	-0.944325	0.037025	up
FNBP1L	0.413875	0.0460934	down	MDFIC	-0.541217	0.00931403	up					LOC100294145	0.409778	0.0248459	down
FNDC3A	-0.503987	0.0138622	up	MDM2	0.42622	0.0426543	down					LOC100505738	0.530184	0.0279434	down
FNIP2	0.593842	0.00196772	down	MECR	0.838302	0.0011911	down					LOC100505783	0.693477	0.0180252	down
FOS	-1.08298	0.000600421	up	MED10	-0.493793	0.0282108	up					LOC100506305	0.57316	0.0384088	down
FOXA3	-0.657928	0.0278999	up	MED18	-0.4459	0.0466859	up					LOC100506688	0.748972	0.0323971	down
FOXO3B	-0.714232	0.00275228	up	MEF2A	0.43268	0.0372591	down					LOC100506714	0.631864	0.0233133	down
FOXRED1	0.6288	0.00196772	down	MEGF6	1.14472	0.0011911	down					LOC100506844	0.764168	0.0016789	down
FP588	1.54413	0.00155856	down	METTL16	-0.542471	0.00495398	up					LOC100507032	1.38863	0.000942171	down
FPGS	0.738983	0.000600421	down	METTL22	0.612503	0.0163895	down					LOC100507053	1.30322	0.00459427	down
FPGT	-0.484907	0.019136	up	MEX3B	1.01958	0.0011911	down					LOC100507421	-0.714408	0.000942171	up
FRAS1	0.438856	0.0233396	down	MFGE8	0.908155	0.0011911	down					LOC100527964	0.845369	0.0129018	down
FRMPD4	1.0996	0.00238562	down	MFI2	0.595504	0.0127108	down					LOC151009	0.696005	0.0368014	down
FRRS1	-0.443013	0.0462208	up	MGAT5B	-0.591372	0.0276184	up					LOC152217	0.470804	0.0217372	down
FRY	1.16568	0.000600421	down	MGC12982	0.51052	0.0374069	down					LOC220906	-0.514125	0.00511008	up
FSD1L	-0.555653	0.0327331	up	MGC16121	1.3445	0.0221149	down					LOC257396	0.600948	0.0144074	down
FSTL3	-0.508242	0.0372836	up	MGC23270	0.838173	0.0285462	down					LOC283624	-0.696053	0.000942171	up
FTL	-0.540004	0.00724162	up	MGC45800	0.821071	0.0011911	down					LOC284385	1.08833	0.000942171	down
FTSJ1	0.658291	0.00110675	down	MGST2	-0.661872	0.0127108	up					LOC286367	-0.628413	0.0461758	up
FTSJD1	-0.57427	0.00413507	up	MICAL1	0.72952	0.0011911	down					LOC338799	0.711863	0.0265057	down
FTSJD2	0.847139	0.000600421	down	MICALL2	0.767996	0.00885447	down					LOC339666	-2.01137	0.00234258	up
FUCA2	-0.501606	0.0107288	up	MICB	-0.694519	0.0011911	up					LOC344595	1.18897	0.000942171	down
FUNDC2	-0.690194	0.000600421	up	MIEN1	0.5511	0.00725279	down					LOC348761	0.865128	0.0117637	down
FXYD5	-0.533945	0.00805791	up	MIER2	-0.472408	0.0291385	up					LOC388692	0.448347	0.0394218	down
FXYD6	0.737901	0.000600421	down	MIR17HG	0.728829	0.00931403	down					LOC389332	-1.27165	0.044029	up
FZD10	0.6868	0.0193381	down	MKI67	-0.439685	0.0341665	up					LOC400927	1.0122	0.0109679	down
FZD4	0.512746	0.00724162	down	MKRN1	-0.492078	0.0171929	up					LOC439990	0.67637	0.037025	down
FZD6	-0.451207	0.0233396	up	MKX	0.905063	0.0011911	down					LOC442421	-0.958625	0.0140118	up
FZD8	-0.59571	0.00155856	up	MLLT4-AS1	1.24652	0.0011911	down					LOC619207	-1.14336	0.00234258	up
G2E3	0.428525	0.0284829	down	MLXIPL	0.954884	0.0011911	down					LOC642846	-0.592333	0.0016789	up
G6PC3	0.446351	0.0269547	down	MLYCD	0.659169	0.0195232	down					LOC645206	0.651061	0.0117637	down
GAA	0.945523	0.000600421	down	MME	-0.741434	0.0011911	up					LOC646851	0.686142	0.00234258	down
GABBR1	1.01103	0.000600421	down	MMP2	0.658123	0.00885447	down					LOC653712	-0.97821	0.0148181	up
GABBR2	-0.724356	0.00664565	up	MMP23B	1.4037	0.0123727	down					LOC728377	-0.95005	0.0113988	up
GABPA	-0.502652	0.0477454	up	MMP25	0.768916	0.0320404	down					LOC728392	0.465019	0.0344048	down
GABPB2	1.29413	0.000600421	down	MOCS2	-0.460799	0.0214414	up					LOC729013	1.62982	0.000942171	down
GABRD	-1.39476	0.000600421	up	MORC4	0.509468	0.00885447	down					LOC729513	-1.13806	0.000942171	up
GAK	1.10246	0.000600421	down	MORN1	1.24919	0.0011911	down					LOC90246	1.43052	0.000942171	down
GAL3ST1	-1.34093	0.0112255	up	MORN4	0.610089	0.00613148	down					LOC92249	0.844344	0.000942171	down
GALK1	0.651906	0.00155856	down	MPND	0.599132	0.00613148	down					LOXL2	0.491487	0.0296139	down
GALNS	1.07372	0.000600421	down	MPPED2	0.573899	0.0231529	down					LPCAT3	0.550721	0.00296501	down
GALNT12	0.671908	0.00110675	down	MPZL3	-1.76031	0.0011911	up					LPHN1	-0.397935	0.0323971	up
GALNT13	-0.713399	0.000600421	up	MRAP2	-0.61369	0.0396199	up					LPPR3	0.625311	0.0016789	down
GALNT14	0.629886	0.0207653	down	MRC2	0.996344	0.0011911	down					LPPR4	-0.682734	0.0452242	up
GALNT2	0.435143	0.0263813	down	MRI1	0.534377	0.00613148	down					LRCH4	-0.525917	0.00409561	up
GALNT3	-1.01651	0.000600421	up	MRM1	0.805786	0.00495398	down					LRIT3	-2.63257	0.000942171	up
GALNT7	1.20435	0.000600421	down	MRPL1	-0.494419	0.0221149	up					LRRC34	0.935686	0.000942171	down
GALNTL1	0.716136	0.000600421	down	MRPL10	-0.460692	0.0276184	up					LRRC61	0.530589	0.0253576	down
GALNTL4	0.663747	0.00196772	down	MRPL50	-0.57042	0.00725279	up					LRRC73	1.07221	0.00972014	down
GALT	1.04029	0.000600421	down	MSH5	1.30708	0.00495398	down					LSAMP	-0.718488	0.000942171	up
GANAB	0.454926	0.0184691	down	MSH5-SAPCD1	1.27861	0.00209619	down					LSM7	0.598554	0.0016789	down
GAP43	-1.1206	0.000600421	up	MSMO1	-0.487804	0.0210977	up					LSS	0.520216	0.00353082	down
GARNL3	0.807423	0.000600421	down	MST1	1.01212	0.0011911	down					LYG1	-1.2706	0.00353082	up
GAS6	0.505125	0.0251361	down	MST1P2	1.05507	0.0011911	down					LYPD1	0.541016	0.00296501	down
GATS	1.61718	0.000600421	down	MSTN	-0.945121	0.00433848	up					LYRM5	0.453039	0.0326311	down
GBA	-0.605787	0.00238562	up	MT1F	-0.951933	0.00669019	up					LZTS1	-0.803047	0.000942171	up
GBAS	0.846483	0.000600421	down	MT2A	-0.47293	0.0360151	up					MACROD1	0.899885	0.000942171	down
GCC2	0.478896	0.0131639	down	MTA1	0.411968	0.0462527	down					MAD1L1	0.406825	0.0446915	down
GCDH	0.49072	0.0260163	down	MTG1	1.14297	0.0011911	down					MAFB	0.973096	0.000942171	down
GCET2	-0.591484	0.0457833	up	MTHFD2	-0.504234	0.0119607	up					MAGED1	0.48628	0.00459427	down
GCH1	-0.637875	0.000600421	up	MTHFD2L	-1.2164	0.0011911	up					MAK16	0.674547	0.00234258	down
GCN1L1	0.473814	0.0124757	down	MTIF2	0.436488	0.0357519	down					MALAT1	0.506033	0.00459427	down
GDAP1	-0.638559	0.000600421	up	MTL5	0.505116	0.0459655	down					MAMDC4	1.62084	0.000942171	down
GDF1	1.19898	0.00379191	down	MTMR3	-0.477067	0.0171929	up					MAN2A1	-0.465391	0.0144074	up
GDF11	0.579919	0.0487918	down	MTOR	0.594383	0.00613148	down					MAN2B1	0.506563	0.00296501	down
GDPD1	0.643865	0.00751596	down	MTRNR2L8	0.599026	0.0011911	down					MAN2C1	0.397098	0.0339429	down
GDPD5	0.798386	0.00310903	down	MTSS1L	-0.427969	0.0372591	up					MANEAL	-0.516216	0.00296501	up
GEMIN4	-0.523639	0.00638552	up	MTX3	0.622559	0.0011911	down					MAOA	-0.962363	0.00929935	up
GEMIN8	-0.550649	0.0178467	up	MUM1L1	-1.07112	0.0011911	up					MAOB	-1.11694	0.000942171	up
GFI1	-0.531277	0.0195387	up	MURC	0.715815	0.011546	down					MAP1S	-0.492573	0.00748886	up
GFM1	0.445209	0.025693	down	MVD	0.495461	0.0398333	down					MAP2K6	-0.524305	0.0159749	up
GFPT1	-0.4974	0.00973903	up	MXD1	-0.493027	0.0235322	up					MAP3K13	0.604555	0.00296501	down
GFRA1	-0.42116	0.0405679	up	MXRA8	0.740063	0.0011911	down					MAP3K2	-0.530979	0.00296501	up
GGA1	0.488711	0.0193381	down	MYO15B	1.28386	0.0175605	down					MAP3K5	-0.466751	0.0184178	up
GGH	-0.491187	0.0117559	up	MYO19	0.830909	0.0011911	down					MAP3K7	0.540544	0.000942171	down
GHDC	0.638323	0.00379191	down	MYO5C	0.484177	0.0155503	down					MAP9	-0.408945	0.0301336	up
GINS1	-0.739189	0.000600421	up	MYOM2	0.722038	0.00209619	down					MAPK15	0.786189	0.0101757	down
GIPC1	0.42288	0.0335671	down	MYOT	1.90945	0.0398333	down					MAPK8	-0.606507	0.000942171	up
GIPR	1.18706	0.00345842	down	MZF1	0.605358	0.00293381	down					MAPK8IP2	-0.800274	0.000942171	up
GIT1	0.4375	0.0282958	down	N4BP2	0.549876	0.00433848	down					MAST3	-0.627405	0.000942171	up
GIT2	-0.494959	0.0291093	up	N6AMT1	0.524768	0.0102173	down					MASTL	-0.380644	0.0489525	up
GJC2	-1.02483	0.0253106	up	NAA10	0.604943	0.0011911	down					MAT2B	0.58134	0.0016789	down
GK5	0.78759	0.000600421	down	NAAA	-0.939713	0.0179862	up					MATK	0.522815	0.00701437	down
GLB1L	0.881735	0.000600421	down	NACC1	-0.859655	0.0011911	up					MBD6	-0.399273	0.0328966	up
GLB1L2	0.418142	0.0369876	down	NADSYN1	1.38032	0.0011911	down					MBLAC2	0.426558	0.0474783	down
GLB1L3	2.4046	0.000600421	down	NAGA	0.668189	0.0011911	down					MCAM	0.46322	0.0121967	down
GLDC	0.659064	0.00110675	down	NAGLU	0.482406	0.0322908	down					MCCC1	0.455052	0.0281636	down
GLDN	2.01757	0.00238562	down	NAP1L2	-0.76275	0.00613148	up					MCF2	-1.37894	0.000942171	up
GLIS1	1.44551	0.00238562	down	NAP1L3	-0.514367	0.044242	up					MCTP2	-0.785701	0.00234258	up
GLS	-0.430991	0.0275204	up	NAPB	0.451585	0.0365148	down					MDC1	-0.41819	0.0176412	up
GLS2	0.821408	0.0377407	down	NAPRT1	0.472503	0.0382099	down					MDH1	0.365811	0.0437992	down
GLT25D1	-0.44338	0.0245609	up	NBEAL2	0.511479	0.00837251	down					MDK	0.647934	0.000942171	down
GLT25D2	0.74443	0.00155856	down	NBPF7	0.697095	0.0439239	down					MDM2	0.625057	0.000942171	down
GLTPD1	-0.597886	0.00694298	up	NBR2	0.654593	0.0423932	down					MECR	0.806223	0.000942171	down
GLUD1	-0.395474	0.045668	up	NCALD	-0.875443	0.0011911	up					MEGF11	0.484439	0.0223766	down
GLYR1	0.443896	0.0195387	down	NCKAP1	-0.806437	0.0011911	up					MERTK	0.419348	0.0358202	down
GMCL1	0.735708	0.000600421	down	NCKIPSD	-0.490607	0.0159432	up					METTL21B	0.860551	0.000942171	down
GMDS	0.785255	0.000600421	down	NDUFS5	-0.411316	0.0493809	up					METTL21D	-0.460772	0.0418254	up
GMEB1	-0.458107	0.0317393	up	NDUFV1	0.434606	0.0310684	down					METTL22	0.608239	0.00656927	down
GMIP	0.639331	0.00310903	down	NEAT1	1.14863	0.0011911	down					METTL4	-0.561823	0.00656927	up
GMNN	-0.478511	0.0138622	up	NECAB2	0.972328	0.00293381	down					MEX3A	-0.544147	0.00296501	up
GNA11	-0.439581	0.0404247	up	NECAB3	0.735533	0.0011911	down					MEX3B	0.532034	0.0132967	down
GNAO1	-1.10029	0.000600421	up	NEIL1	0.519569	0.0218099	down					MEX3D	-0.4387	0.0211492	up
GNAT2	-1.75373	0.0267706	up	NEIL2	0.476551	0.0475122	down					MFGE8	0.703555	0.000942171	down
GNAZ	1.01604	0.000600421	down	NEK1	0.484109	0.0266804	down					MFI2	0.545097	0.0156281	down
GNB5	0.68646	0.00155856	down	NEK3	0.546187	0.0282108	down					MGAT5	-0.496856	0.00296501	up
GNG11	-0.722107	0.0166887	up	NEK9	0.530452	0.00885447	down					MGC16142	-0.992578	0.0265057	up
GNG7	2.2263	0.000600421	down	NELF	0.464173	0.0207207	down					MGC23270	1.23777	0.000942171	down
GNL2	-0.560594	0.00310903	up	NELL1	-1.18263	0.0107125	up					MICA	-0.629221	0.00234258	up
GNPDA1	-0.584761	0.00110675	up	NELL2	-0.921027	0.0011911	up					MICB	-0.577585	0.0016789	up
GNPTAB	1.01328	0.000600421	down	NETO2	0.592244	0.0011911	down					MIDN	-0.670453	0.000942171	up
GNPTG	1.14024	0.0485085	down	NEURL	-0.732696	0.0344198	up					MIEN1	0.564387	0.000942171	down
GNRHR2	-0.824332	0.00155856	up	NEURL1B	-0.655181	0.00368046	up					MINK1	-0.55361	0.000942171	up
GOLGA5	-0.541259	0.00574933	up	NFASC	-1.2551	0.00209619	up					MIPEP	0.67092	0.000942171	down
GOLGA6L5	0.496239	0.0410688	down	NFATC2IP	0.504144	0.0107125	down					MIPOL1	0.410956	0.0444854	down
GOLGA7B	-1.85168	0.00345842	up	NFKB2	-0.574379	0.00433848	up					MKI67	-0.428592	0.019744	up
GOLGA8A	0.879356	0.000600421	down	NFKBIA	-0.599075	0.00669019	up					MKRN1	-0.873262	0.000942171	up
GOLGA8B	0.856332	0.000600421	down	NGDN	-0.470234	0.0310684	up					MKS1	0.501673	0.00842412	down
GORASP2	-0.524027	0.00805791	up	NGFR	-0.903994	0.00209619	up					MKX	1.07761	0.000942171	down
GOSR1	-0.505636	0.00541845	up	NHEJ1	-0.497334	0.0294838	up					MLL2	-0.412419	0.0279434	up
GOT2	0.538715	0.00413507	down	NHLH1	-1.36445	0.011546	up					MLL4	-0.422234	0.0180252	up
GP1BA	-1.94359	0.000600421	up	NHLRC3	0.508651	0.0279421	down					MLXIPL	0.431957	0.0421206	down
GPAA1	0.397284	0.0477454	down	NICN1	0.562932	0.0210977	down					MME	-1.03352	0.000942171	up
GPBP1L1	-0.400751	0.044818	up	NIN	0.453163	0.0475122	down					MMP14	1.10072	0.0163162	down
GPC2	0.666558	0.00511749	down	NIPAL3	-0.501434	0.0119607	up					MMP17	-1.05337	0.000942171	up
GPC3	0.41584	0.045668	down	NISCH	0.417728	0.0429951	down					MMP2	1.0987	0.000942171	down
GPC5	0.552977	0.0486434	down	NKX2-5	-0.470884	0.0282108	up					MMS19	0.416223	0.0229905	down
GPCPD1	0.683326	0.000600421	down	NLRX1	-0.501176	0.0191296	up					MOAP1	-0.427059	0.0306451	up
GPLD1	1.14931	0.000600421	down	NMNAT1	0.863377	0.0011911	down					MOB3C	-0.597315	0.0469382	up
GPR124	1.06273	0.0107288	down	NMNAT2	-1.20637	0.0011911	up					MOCOS	0.479063	0.0203966	down
GPR137C	0.883896	0.000600421	down	NOG	0.770215	0.0011911	down					MORC4	0.655081	0.000942171	down
GPR155	0.913693	0.000600421	down	NOL4	-0.706893	0.0011911	up					MORN1	1.62068	0.000942171	down
GPR157	1.07335	0.00379191	down	NOXA1	0.994016	0.0011911	down					MORN4	0.983088	0.000942171	down
GPR180	-0.438565	0.0245609	up	NOXRED1	1.38236	0.0480742	down					MOSPD1	0.406725	0.032095	down
GPR64	0.685491	0.0157797	down	NPAS1	0.47857	0.0300958	down					MPI	0.63995	0.000942171	down
GPR83	-2.26478	0.00110675	up	NPDC1	0.59512	0.00368046	down					MPND	0.47131	0.0239786	down
GPRC5B	-0.541119	0.0129411	up	NPHP3-ACAD11	1.32402	0.0251899	down					MPZL3	-1.28163	0.000942171	up
GPRC5C	-0.904842	0.000600421	up	NPL	0.717022	0.00613148	down					MRAP2	-0.600821	0.0246065	up
GPRIN1	-0.916073	0.000600421	up	NPTX2	-1.21217	0.0011911	up					MRC2	1.12392	0.000942171	down
GPT2	0.46485	0.0214285	down	NR1H2	-0.616779	0.00293381	up					MRM1	0.828809	0.000942171	down
GPX8	-0.579289	0.00275228	up	NR2C1	0.578289	0.00782739	down					MRPL21	0.61649	0.000942171	down
GRAMD1B	0.985663	0.00155856	down	NR2F1	0.603944	0.0011911	down					MRPL45	0.411189	0.0309381	down
GRB14	0.968965	0.000600421	down	NR4A1	-0.615664	0.00433848	up					MRPL48	0.4466	0.0276452	down
GRHPR	0.420977	0.0341103	down	NRBP2	1.13887	0.0011911	down					MRPS15	0.418737	0.0248459	down
GRID2IP	1.02303	0.000600421	down	NRN1	-0.532655	0.00931403	up					MRPS16	0.439258	0.0184178	down
GRIK4	1.19056	0.00574933	down	NRXN2	-0.731393	0.011546	up					MRPS18A	0.535224	0.00296501	down
GRIP1	0.716815	0.000600421	down	NS3BP	0.785159	0.00209619	down					MRPS28	-0.473823	0.0217372	up
GRK4	0.913318	0.0164541	down	NSA2	-0.541853	0.00782739	up					MRPS35	0.539222	0.00234258	down
GRM2	-2.17147	0.00778789	up	NT5DC3	0.426457	0.0462527	down					MSI2	-0.471065	0.0156281	up
GRN	-0.467033	0.0153018	up	NT5M	0.904494	0.0107125	down					MSL1	-0.757299	0.000942171	up
GRTP1	0.647448	0.0277202	down	NTS	-1.89747	0.0011911	up					MSRB3	-1.10587	0.000942171	up
GSK3A	-0.407723	0.0404247	up	NUAK2	-0.936241	0.0107125	up					MSS51	-0.717646	0.0368014	up
GSPT1	-0.557317	0.00379191	up	NUDT13	0.803924	0.00977047	down					MST4	0.457188	0.0105846	down
GSS	1.46297	0.000600421	down	NUDT14	0.645184	0.00725279	down					MSTN	-1.0134	0.000942171	up
GSTK1	0.885852	0.000600421	down	NUDT9	-0.490298	0.0241559	up					MT1F	-0.985936	0.0016789	up
GSTZ1	1.61835	0.000600421	down	NUP54	0.674454	0.0011911	down					MT2A	-0.607804	0.00409561	up
GTF2A1	-0.465367	0.0282958	up	NUPL1	0.779426	0.0011911	down					MTDH	0.374417	0.0474783	down
GTF2B	-0.515226	0.00778789	up	NUPR1	0.844089	0.0247953	down					MTERF	0.511943	0.0191006	down
GTF2E1	-0.504736	0.0162509	up	NYAP1	-0.670331	0.0404841	up					MTF1	-0.598821	0.000942171	up
GTF2H1	0.638347	0.00155856	down	NYNRIN	-0.57467	0.00495398	up					MTF2	0.539227	0.00409561	down
GTF2H5	-0.489826	0.0178467	up	OAF	0.450407	0.0376763	down					MTFP1	0.608103	0.000942171	down
GTF2IRD1	0.721221	0.00110675	down	OBFC2A	0.762085	0.0011911	down					MTG1	0.9162	0.000942171	down
GTF3C6	-0.628073	0.000600421	up	OBFC2B	-0.430066	0.0387995	up					MTHFD2L	-1.37118	0.000942171	up
GUCY1B2	1.4707	0.0189101	down	OGDHL	0.562336	0.011546	down					MTIF2	0.470667	0.0101757	down
GUCY1B3	0.549264	0.0135895	down	OPHN1	0.604449	0.00433848	down					MTMR3	-0.458566	0.0132967	up
GUSB	1.04227	0.000600421	down	OPRL1	-0.881051	0.040109	up					MTMR9	-0.420118	0.0309381	up
GXYLT2	0.842171	0.000600421	down	ORC1	-0.52126	0.00977047	up					MTOR	0.525892	0.0016789	down
GYPC	0.482987	0.0335671	down	ORC2	0.545025	0.00885447	down					MTRF1L	0.388962	0.0368014	down
GZF1	0.620046	0.00155856	down	OSBP2	0.549336	0.0199819	down					MTX3	0.480846	0.00561853	down
HACL1	1.28245	0.000600421	down	OSBPL5	0.493187	0.0247953	down					MUM1	-0.380918	0.0469382	up
HADH	0.780106	0.000600421	down	OSGEP	0.633208	0.00495398	down					MURC	0.690096	0.0079498	down
HAGH	0.428193	0.0351142	down	OSTM1	0.48946	0.0102173	down					MX1	1.63191	0.0180252	down
HAP1	0.530214	0.0356877	down	OVGP1	-1.61971	0.0011911	up					MXD1	-0.923053	0.000942171	up
HAPLN3	-0.68511	0.000600421	up	OXCT1	0.950202	0.0011911	down					MXI1	-0.394813	0.0361034	up
HARS2	0.741261	0.000600421	down	OXGR1	-0.738427	0.0431632	up					MYBL2	0.517744	0.000942171	down
HAUS2	-0.926921	0.000600421	up	P2RX2	1.02589	0.00209619	down					MYH3	0.723193	0.0016789	down
HAUS7	0.92656	0.000600421	down	P4HTM	0.997527	0.0011911	down					MYLIP	-0.551639	0.00561853	up
HAUS8	-0.562242	0.00973903	up	PABPC1L	1.24572	0.0011911	down					MYO19	0.618163	0.00353082	down
HBEGF	-0.90916	0.000600421	up	PACSIN1	-0.651108	0.0123727	up					MYO5C	0.451224	0.0136483	down
HCG18	0.740649	0.00833051	down	PAIP2B	-0.443427	0.0374069	up					N4BP1	0.449467	0.0124921	down
HCN3	-0.603017	0.00724162	up	PALM	0.733759	0.0011911	down					N4BP2	0.658675	0.000942171	down
HCN4	-0.805269	0.0199276	up	PAMR1	-0.706543	0.0282108	up					NAA10	0.760742	0.000942171	down
HDAC11	0.49119	0.0466548	down	PAN2	0.638521	0.0139924	down					NAA38	-0.440776	0.0166523	up
HDAC3	0.914951	0.000600421	down	PANX2	0.78435	0.0011911	down					NAA60	0.477267	0.017005	down
HDAC4	0.523627	0.0148234	down	PAOX	0.704025	0.0255498	down					NAALAD2	-0.864757	0.000942171	up
HDAC5	0.689766	0.00110675	down	PAPD4	0.538579	0.00782739	down					NACC2	-0.447214	0.0156281	up
HDAC6	0.848439	0.000600421	down	PAPLN	0.7049	0.0011911	down					NADSYN1	1.07008	0.000942171	down
HEATR3	0.57219	0.00345842	down	PAPSS1	0.472933	0.0235322	down					NAGA	0.689246	0.000942171	down
HEATR7A	0.777109	0.00479798	down	PAQR3	0.46282	0.0228159	down					NANP	0.433731	0.0284574	down
HECTD3	0.453359	0.035253	down	PAQR6	0.826641	0.0011911	down					NANS	0.613716	0.026226	down
HEMK1	1.22683	0.000600421	down	PARD6A	-0.912379	0.00209619	up					NAP1L2	-0.644598	0.00701437	up
HERC5	0.441621	0.0476083	down	PARG	0.488612	0.0402761	down					NCAM1	-0.729757	0.000942171	up
HERC6	0.762083	0.00238562	down	PARL	-0.590364	0.00495398	up					NCAPH2	-0.516786	0.0276452	up
HES5	1.61734	0.000600421	down	PARM1	-0.710269	0.0011911	up					NCEH1	-0.607766	0.0016789	up
HEXA	1.41446	0.000600421	down	PATL1	-0.456757	0.0214414	up					NCKIPSD	-0.432995	0.0159749	up
HEXIM2	-0.743428	0.0231113	up	PBX3	0.556399	0.00931403	down					NDRG1	1.09368	0.000942171	down
HFE	1.02065	0.0463479	down	PCCB	1.12729	0.0011911	down					NDUFAF2	0.43855	0.0273451	down
HFM1	2.08669	0.000600421	down	PCDH1	-0.819627	0.00209619	up					NDUFS7	0.404061	0.0301336	down
HGSNAT	0.4107	0.0457833	down	PCDH11X	0.515784	0.00977047	down					NEAT1	0.892627	0.000942171	down
HIBCH	-0.499907	0.0131639	up	PCDH20	-0.62128	0.00613148	up					NECAB2	0.705276	0.0248459	down
HIC1	-1.18891	0.000600421	up	PCDH9	0.56615	0.00495398	down					NECAP2	0.542816	0.00409561	down
HIGD2A	-0.45736	0.0260163	up	PCID2	0.450449	0.0431632	down					NEDD9	-1.0664	0.00409561	up
HILPDA	0.511652	0.0135895	down	PCIF1	-0.466654	0.0300958	up					NEFL	1.06905	0.000942171	down
HIP1	0.769844	0.000600421	down	PCNXL2	0.472538	0.0221149	down					NEFM	1.04179	0.000942171	down
HIP1R	0.629214	0.000600421	down	PCTP	-0.754257	0.0011911	up					NEK1	0.460621	0.0200966	down
HIST1H2BK	0.608704	0.00196772	down	PCYT2	0.47386	0.0475122	down					NEK3	0.726206	0.000942171	down
HIST2H2BC	0.918827	0.0453689	down	PDDC1	0.640201	0.0011911	down					NELL1	-1.57453	0.00234258	up
HIST2H2BE	1.37769	0.000600421	down	PDE10A	0.532989	0.00555538	down					NELL2	-0.81245	0.000942171	up
HK2	0.868368	0.000600421	down	PDE3B	0.524113	0.0144057	down					NEURL	-0.626227	0.0426696	up
HLA-C	-0.445323	0.0237332	up	PDE5A	0.499881	0.0449429	down					NEXN	0.643449	0.0016789	down
HLA-DMA	-1.12706	0.00155856	up	PDE9A	0.776168	0.0011911	down					NFASC	-2.0875	0.000942171	up
HLA-DMB	-0.689662	0.00606419	up	PDGFC	0.455135	0.0370267	down					NFIA	-0.753887	0.000942171	up
HLA-DOA	-1.08697	0.000600421	up	PDIA2	0.548418	0.0404841	down					NFIB	-0.947521	0.000942171	up
HLA-DQB1	0.821545	0.000600421	down	PDK1	0.647809	0.0011911	down					NFIC	-0.397302	0.0386223	up
HLA-DRA	-1.3907	0.0297107	up	PDLIM5	0.469007	0.0431632	down					NFKB2	-0.432812	0.0236334	up
HLA-F	-0.640202	0.0133668	up	PDRG1	-0.548859	0.0102173	up					NFKBIA	-0.445956	0.0306451	up
HLA-L	0.903335	0.000600421	down	PDXDC2P	0.702854	0.0011911	down					NFKBID	-0.950824	0.000942171	up
HLTF	0.50476	0.00778789	down	PER3	0.592779	0.0171929	down					NGEF	0.427237	0.0372652	down
HLX	-0.818869	0.00446574	up	PEX16	0.54497	0.0224899	down					NGFR	0.463236	0.0384088	down
HMBOX1	-0.59671	0.00919289	up	PEX6	0.653204	0.0011911	down					NHLH1	-1.54942	0.00234258	up
HMG20A	-0.45458	0.0176123	up	PFKFB2	0.4835	0.0398333	down					NHLH2	0.908312	0.000942171	down
HMGCL	0.642152	0.00275228	down	PFKFB4	-0.470922	0.0300958	up					NID1	0.569822	0.0016789	down
HMGCLL1	-0.717204	0.0386942	up	PFN1P2	0.580537	0.0102173	down					NIPSNAP3B	-0.763634	0.0365942	up
HMGXB3	0.632825	0.00196772	down	PGAM1	-0.523963	0.0123727	up					NKAIN2	-1.3759	0.000942171	up
HMOX1	0.580896	0.00310903	down	PGAP1	0.462567	0.0218099	down					NLGN1	-0.467308	0.0156281	up
HNRNPA1	-0.567932	0.0114997	up	PGBD5	-0.784512	0.0011911	up					NLRC5	0.738472	0.0016789	down
HNRNPC	-0.425153	0.0495573	up	PGLS	1.06618	0.0011911	down					NME6	0.530921	0.0113988	down
HNRNPD	0.779534	0.000600421	down	PGM5	-0.750659	0.00613148	up					NMNAT1	0.891397	0.000942171	down
HNRNPH3	0.821436	0.000600421	down	PGRMC1	-0.444655	0.0341665	up					NMNAT2	-1.01518	0.000942171	up
HNRNPL	-0.654073	0.00110675	up	PHACTR2	0.447721	0.0269117	down					NOC4L	-1.01964	0.000942171	up
HNRNPUL2	1.04423	0.000600421	down	PHC2	-0.588414	0.00495398	up					NOG	0.738715	0.000942171	down
HNRPDL	0.498628	0.0109738	down	PHF19	-0.677912	0.011546	up					NOL8	0.531205	0.0368014	down
HOMER1	0.562027	0.00446574	down	PHF20	0.581105	0.00368046	down					NOP14	0.467306	0.0124921	down
HOMEZ	1.07587	0.000600421	down	PHF20L1	0.494736	0.0155503	down					NOP16	0.496526	0.0109679	down
HOOK1	0.588493	0.00110675	down	PHF21B	-0.657241	0.0139924	up					NOVA2	-0.615397	0.0176412	up
HOXA10	-1.41321	0.000600421	up	PHF7	0.593055	0.0431632	down					NPAS1	0.508188	0.00611486	down
HOXA4	-1.49865	0.000600421	up	PHKA2	0.718755	0.0011911	down					NPL	0.549018	0.0304302	down
HOXA9	-0.946279	0.000600421	up	PHTF1	0.540327	0.0131716	down					NPM3	0.577128	0.0016789	down
HOXB13	-0.531739	0.0153018	up	PI4KA	0.657984	0.0011911	down					NPTX2	-1.08465	0.000942171	up
HOXB4	-0.9519	0.000600421	up	PI4KAP2	0.534494	0.0127108	down					NPTXR	0.765436	0.00234258	down
HOXB6	-0.596607	0.0131639	up	PIAS4	-0.454651	0.0429951	up					NQO1	-0.528532	0.0449788	up
HOXB8	-0.979582	0.000600421	up	PIGL	1.20278	0.0011911	down					NR1D2	-0.383145	0.0396675	up
HOXB-AS5	-1.19572	0.000600421	up	PIGQ	0.651585	0.0011911	down					NR1H2	-0.50622	0.00611486	up
HOXC8	-0.53051	0.0399675	up	PIGT	0.587288	0.00209619	down					NR2E1	0.926087	0.00656927	down
HOXD3	0.893432	0.00110675	down	PIGU	-0.477296	0.0294838	up					NR4A1	-0.433321	0.0339429	up
HOXD-AS1	0.711057	0.000600421	down	PIGZ	0.63311	0.0483067	down					NR4A2	-0.690064	0.00296501	up
HPDL	-3.83087	0.0480461	up	PIK3AP1	-0.591761	0.0135921	up					NR4A3	-0.945607	0.00929935	up
HPS1	0.755893	0.000600421	down	PIK3C2A	0.404552	0.049535	down					NRBP2	0.436605	0.0346937	down
HS6ST3	0.848662	0.000600421	down	PIK3CB	0.599224	0.0011911	down					NRG2	0.654412	0.0253576	down
HSD11B1L	1.05376	0.00310903	down	PIK3R2	-0.520685	0.00782739	up					NRIP2	-0.792519	0.00611486	up
HSD17B10	-0.603185	0.00155856	up	PIK3R5	-0.884323	0.0276184	up					NRIP3	0.416475	0.0379959	down
HSD17B11	-0.933919	0.000600421	up	PIKFYVE	0.580689	0.00725279	down					NRP1	-0.665716	0.000942171	up
HSD17B14	1.1361	0.000600421	down	PILRB	0.510529	0.0360151	down					NRXN2	-0.609051	0.0163162	up
HSD17B7	-0.720227	0.00155856	up	PITHD1	0.62336	0.00433848	down					NRXN3	-0.797231	0.000942171	up
HSD17B7P2	0.822893	0.0286692	down	PITPNA	0.527122	0.0123727	down					NT5DC3	0.751495	0.000942171	down
HSD17B8	1.62332	0.000600421	down	PITX1	-0.453313	0.0285462	up					NT5E	0.995997	0.0265057	down
HSDL2	0.441593	0.0216475	down	PKD2	0.442968	0.0362354	down					NT5M	0.787279	0.0156281	down
HSF4	1.15284	0.000600421	down	PLA2G4A	-0.591262	0.00555538	up					NTM	-1.25501	0.00511008	up
HSP90AA1	-0.658972	0.0120042	up	PLAC1	-0.543274	0.0221149	up					NTRK2	-0.65886	0.00611486	up
HSPA12A	0.985976	0.000600421	down	PLAC2	-0.760507	0.0288086	up					NTS	-2.08512	0.000942171	up
HSPA14	-0.750794	0.000600421	up	PLAGL2	-0.496035	0.011546	up					NUBPL	0.45543	0.0203966	down
HSPA1B	-0.829415	0.000600421	up	PLBD1	-0.843167	0.0259564	up					NUDT10	0.714466	0.000942171	down
HSPA1L	-0.827463	0.00196772	up	PLCB3	0.739105	0.0011911	down					NUDT11	0.640625	0.000942171	down
HSPA2	-0.62742	0.00310903	up	PLCG1	0.417614	0.0367923	down					NUDT9	-0.902511	0.000942171	up
HSPB1	-0.855867	0.000600421	up	PLCG2	0.634983	0.00495398	down					NUP35	-0.393193	0.0446915	up
HSPB8	-0.667847	0.0164541	up	PLEK2	-1.25787	0.0298091	up					NUP54	0.619821	0.000942171	down
HSPG2	1.54172	0.000600421	down	PLEKHA2	-0.61759	0.0011911	up					NUPL1	0.820492	0.000942171	down
HTATIP2	0.560267	0.0133668	down	PLEKHA8	0.775528	0.0011911	down					NYAP1	-0.995859	0.000942171	up
HTRA1	0.567695	0.0150822	down	PLEKHB1	-0.544045	0.0207207	up					OAS3	1.44947	0.000942171	down
HTRA3	1.57776	0.000600421	down	PLEKHB2	0.414224	0.0407548	down					OBFC2A	0.549674	0.0079498	down
HTT	0.54886	0.00479798	down	PLEKHG6	-0.983313	0.00293381	up					OCEL1	0.573078	0.0267682	down
HUS1	-0.803861	0.000600421	up	PLEKHJ1	0.477942	0.018329	down					ODC1	0.391094	0.0337178	down
IAH1	-0.51552	0.0249604	up	PLEKHM1P	0.638912	0.00555538	down					ODZ3	-0.492913	0.00409561	up
ICA1L	1.02006	0.00345842	down	PLEKHM3	-0.432772	0.0370267	up					OGFOD1	0.585389	0.000942171	down
ICAM1	-0.885627	0.0431397	up	PLK2	-0.513935	0.0235322	up					OGFRL1	0.474903	0.0109679	down
ICAM5	0.954277	0.000600421	down	PLSCR4	-1.04193	0.0011911	up					OIP5	0.64591	0.00234258	down
ID2	0.422793	0.0326269	down	PLXNA3	0.563611	0.00555538	down					OPTN	0.511156	0.0117637	down
IDAS	0.941093	0.00345842	down	PMAIP1	0.795756	0.0011911	down					ORAI3	0.655956	0.00234258	down
IDE	0.495302	0.0131639	down	PMEL	-0.75504	0.00293381	up					ORC1	-0.516026	0.00353082	up
IDUA	1.38547	0.000600421	down	PMP22	-0.55851	0.0139924	up					OSBP2	0.677612	0.000942171	down
IFFO1	0.629814	0.00155856	down	PMS2P5	0.599279	0.0429951	down					OSBPL7	-0.522133	0.032095	up
IFI27L2	-0.551681	0.0483316	up	PNISR	0.552501	0.00293381	down					OSGEP	0.591815	0.00234258	down
IFI30	-0.542875	0.0114997	up	PNKP	0.512267	0.0119607	down					OSTC	0.659511	0.000942171	down
IFITM2	-0.836415	0.00275228	up	PNMA2	0.519626	0.0159432	down					OTUD1	0.41237	0.0484425	down
IFNGR1	-0.646672	0.000600421	up	PNP	-0.41745	0.04158	up					OTX1	-0.542302	0.0290084	up
IFRD1	0.664142	0.000600421	down	PNPLA7	1.9142	0.0011911	down					OVGP1	-1.07	0.000942171	up
IFT172	0.644258	0.000600421	down	PNRC1	0.465645	0.026328	down					OXA1L	-0.368219	0.0497346	up
IFT52	-0.572895	0.00446574	up	PODXL	0.497165	0.0127108	down					OXCT1	0.909436	0.000942171	down
IFT88	0.548314	0.012228	down	POLDIP3	-0.408429	0.0412918	up					OXTR	-0.775547	0.00842412	up
IGDCC3	0.466662	0.0377407	down	POLR2H	-0.42226	0.0389972	up					P2RX2	-0.855083	0.0144074	up
IGDCC4	0.479914	0.0326269	down	POLR2J3	0.733999	0.00782739	down					P2RX4	0.715061	0.000942171	down
IGF2BP3	0.810764	0.000600421	down	POLR3G	0.453685	0.0418451	down					P4HA1	0.604734	0.000942171	down
IGFBP3	-0.87763	0.0329252	up	POM121C	-0.453462	0.0387995	up					P4HTM	1.0412	0.000942171	down
IGFBP5	1.43194	0.000600421	down	POMGNT1	0.417352	0.0490829	down					PACSIN1	-0.814015	0.000942171	up
IGFBPL1	-0.620424	0.0440518	up	PON2	0.535406	0.00837251	down					PADI2	0.542448	0.0105846	down
IGLON5	-1.16322	0.0133668	up	POP5	0.7544	0.0011911	down					PALM	0.991804	0.000942171	down
IGSF1	-0.56006	0.0174045	up	POSTN	-1.47968	0.00495398	up					PALM3	0.911406	0.000942171	down
IGSF8	0.475952	0.0171811	down	PPARA	0.441953	0.049535	down					PAMR1	-1.03069	0.000942171	up
IGSF9	-0.682862	0.0199276	up	PPIEL	1.10374	0.0011911	down					PANK1	0.671089	0.000942171	down
IKBKB	0.518879	0.00890769	down	PPM1J	0.7577	0.011546	down					PANX2	0.643292	0.000942171	down
IL12A	0.74622	0.0112255	down	PPOX	0.729955	0.0011911	down					PAOX	0.591534	0.0372652	down
IL12RB2	-0.985816	0.000600421	up	PPP1R11	0.442754	0.0488316	down					PAPSS1	0.40004	0.0363137	down
IL15RA	1.66645	0.00238562	down	PPP1R12C	0.516115	0.0168065	down					PAQR3	0.502318	0.00459427	down
IL17D	0.937666	0.0162509	down	PPP1R14C	1.00488	0.0011911	down					PAQR6	0.465735	0.0339429	down
IL17RA	-0.512398	0.0117559	up	PPP1R1C	-1.171	0.0111658	up					PAQR7	0.571678	0.00459427	down
IL17RB	0.511205	0.0180511	down	PPP1R2	0.691479	0.0011911	down					PARD6A	-1.34357	0.000942171	up
IL17RD	0.908362	0.000600421	down	PPP1R3C	-1.57037	0.0310684	up					PARG	0.594765	0.0016789	down
IL18	-0.851939	0.0155384	up	PPP1R3E	0.938186	0.0011911	down					PARM1	-0.560741	0.00459427	up
IL18R1	0.647113	0.0374366	down	PPP2R1A	-0.496247	0.0127108	up					PARP10	1.02047	0.0256448	down
IL28RA	-0.531091	0.00995302	up	PPP2R3A	0.458759	0.049535	down					PARP11	-0.544341	0.00701437	up
IL8	-2.98227	0.000600421	up	PPP2R3C	0.840181	0.0011911	down					PARP12	1.19717	0.000942171	down
ILDR2	-0.899291	0.000600421	up	PPP2R4	-0.425566	0.0439239	up					PARP14	0.451019	0.0304302	down
ILK	1.04931	0.00155856	down	PPP3CB	0.781924	0.0011911	down					PARP4	0.379148	0.0379959	down
IMPA1	-0.661669	0.000600421	up	PPPDE2	0.594986	0.0011911	down					PARVB	0.785574	0.000942171	down
IMPACT	0.478341	0.0126988	down	PPT1	-1.00326	0.0011911	up					PATL1	-0.584581	0.000942171	up
INA	-1.26049	0.000600421	up	PRAF2	0.573607	0.00495398	down					PBK	-0.480308	0.00883331	up
INCENP	-0.43425	0.0267706	up	PRICKLE4	0.711789	0.0127108	down					PCCB	1.0388	0.000942171	down
INHBB	0.676175	0.0419715	down	PRKAA1	0.417892	0.0367923	down					PCDH11X	-0.422995	0.0259294	up
INO80D	-0.649327	0.000600421	up	PRKAA2	0.438042	0.0326337	down					PCDH9	0.592288	0.000942171	down
INPP4A	0.541888	0.00541845	down	PRKACA	0.419574	0.0362354	down					PCDHB13	-1.34874	0.00842412	up
INPP5A	0.597698	0.00664565	down	PRKAG2	0.618854	0.00837251	down					PCDHB14	-1.65571	0.0172981	up
INPP5F	0.733268	0.000600421	down	PRKAR2B	0.567568	0.00433848	down					PCDHB15	-1.49992	0.0148181	up
INPP5J	-0.644759	0.00379191	up	PRKCH	0.483715	0.0276184	down					PCDHB2	-1.02761	0.00511008	up
INPPL1	0.462323	0.0155384	down	PRKCQ	-0.522576	0.0431632	up					PCDP1	0.813625	0.0363137	down
INTS1	0.626703	0.000600421	down	PRKG2	-1.48576	0.00669019	up					PCGF6	0.433344	0.0219933	down
INTS3	0.492445	0.0104897	down	PRMT6	-0.433789	0.040109	up					PCID2	0.547449	0.00234258	down
INTS5	-0.81208	0.000600421	up	PROCA1	1.12076	0.0168065	down					PCIF1	-0.506805	0.0105846	up
INTS7	-0.65031	0.0311694	up	PROCR	-0.622546	0.0011911	up					PCK1	-1.41998	0.00353082	up
INTU	0.654422	0.00694298	down	PRPF4	-0.470947	0.0171929	up					PCNX	0.407386	0.0270726	down
IPO11	0.43821	0.027339	down	PRPF4B	0.50295	0.00725279	down					PDE11A	-0.737936	0.000942171	up
IPO4	0.544022	0.00379191	down	PRPF8	-0.474582	0.0241559	up					PDE1A	-0.751872	0.0203966	up
IPO5	-0.586453	0.00238562	up	PRPS1	0.506195	0.0107125	down					PDE3B	0.596341	0.000942171	down
IPO8	1.00878	0.000600421	down	PRR13	0.523939	0.00669019	down					PDE9A	0.771309	0.000942171	down
IPP	-0.732051	0.0209715	up	PRR15	-0.923369	0.0123727	up					PDGFA	-0.78942	0.0016789	up
IQCB1	1.02205	0.000600421	down	PRR22	1.07913	0.0011911	down					PDGFRA	-0.779362	0.000942171	up
IQCJ-SCHIP1	0.947877	0.00379191	down	PRR24	0.577694	0.0404841	down					PDIA5	0.780448	0.000942171	down
IQGAP2	0.9321	0.000600421	down	PRR3	-0.744104	0.0339697	up					PDIK1L	-0.44908	0.0203966	up
IQGAP3	0.539966	0.00541845	down	PRRG2	-1.22235	0.0353858	up					PDK1	0.955096	0.000942171	down
IRAK4	0.521553	0.0155384	down	PRSS23	1.156	0.0011911	down					PDK4	-0.711948	0.0016789	up
IRF5	-0.780638	0.0193381	up	PRSS35	-0.896222	0.0011911	up					PDLIM1	0.518828	0.00234258	down
IRF6	-0.75315	0.00110675	up	PRSS8	-1.27784	0.00495398	up					PDLIM5	0.446638	0.0306451	down
IRF8	-0.829646	0.00751596	up	PRTG	-0.62522	0.0011911	up					PDSS2	0.472925	0.0148181	down
IRGQ	-0.548947	0.00479798	up	PRUNE2	-1.05073	0.0011911	up					PDXK	0.397836	0.0306451	down
ISCU	-0.697587	0.000600421	up	PSAT1	0.456129	0.0269117	down					PDZD4	-0.682286	0.00296501	up
ISG15	0.916695	0.0199276	down	PSKH1	0.546359	0.00885447	down					PELI3	0.56962	0.0105846	down
ISL1	-0.483826	0.0435846	up	PSMB10	1.19315	0.0011911	down					PER2	0.495521	0.0233133	down
IST1	-0.397619	0.0404247	up	PSMB6	-0.53394	0.00725279	up					PEX19	0.438422	0.0172981	down
ITFG1	0.714818	0.000600421	down	PSMB9	-1.34303	0.0255498	up					PFKP	0.405306	0.0273451	down
ITGA2	1.04317	0.000600421	down	PSMD11	-0.715395	0.0011911	up					PGAM1	-0.373508	0.0442577	up
ITGA2B	1.22651	0.000600421	down	PSMG4	0.724201	0.00433848	down					PGBD5	-0.507051	0.0117637	up
ITGA3	0.972954	0.000600421	down	PSPC1	-0.632064	0.0011911	up					PGK1	0.427843	0.0194243	down
ITGA4	1.29109	0.000600421	down	PTDSS2	0.586521	0.00495398	down					PGLS	1.12974	0.000942171	down
ITGA7	0.71367	0.00446574	down	PTGES	-1.42647	0.0011911	up					PGM1	0.527284	0.000942171	down
ITGA8	0.6907	0.00155856	down	PTGR1	-0.512396	0.0439239	up					PGPEP1	-0.527845	0.00561853	up
ITGAV	-0.696142	0.000600421	up	PTGS1	-1.38682	0.011546	up					PHC3	-0.438803	0.0159749	up
ITGB1	-0.512419	0.00890769	up	PTGS2	-0.624986	0.0203395	up					PHF12	-0.492579	0.00701437	up
ITGB8	1.48445	0.000600421	down	PTK2B	1.1214	0.0011911	down					PHF19	-0.522259	0.0346937	up
ITIH4	1.99436	0.000600421	down	PTP4A2	0.566866	0.00433848	down					PHF20	0.509447	0.00748886	down
ITPR1	0.555549	0.00345842	down	PTPDC1	0.574211	0.00669019	down					PHF7	1.05942	0.000942171	down
ITPR2	0.85548	0.000600421	down	PTPLA	0.756208	0.00931403	down					PHLDA1	-0.970565	0.000942171	up
ITPR3	0.920466	0.000600421	down	PTPN13	0.516537	0.0111658	down					PHLDA2	0.553441	0.0382123	down
ITSN2	0.414349	0.0494246	down	PTPN18	0.510787	0.0135921	down					PHPT1	0.499671	0.00701437	down
IVD	0.775946	0.000600421	down	PTPRB	-0.695125	0.0231529	up					PHTF1	0.555375	0.00409561	down
IVNS1ABP	1.55944	0.000600421	down	PTPRG	0.55395	0.00433848	down					PHYH	0.507219	0.0113988	down
JAG1	0.499592	0.0135895	down	PTPRJ	0.519587	0.0155503	down					PHYHD1	0.540901	0.0159749	down
JAGN1	0.812536	0.000600421	down	PTPRK	-0.620559	0.00209619	up					PIAS4	-0.49693	0.00972014	up
JAK3	1.47231	0.000600421	down	PTPRM	0.656905	0.0011911	down					PIGF	0.949532	0.0246065	down
JAKMIP2	0.551819	0.0233396	down	PTPRS	0.821923	0.0011911	down					PIGL	0.991799	0.000942171	down
JAM3	-0.404197	0.0379273	up	PTRF	-0.598312	0.00433848	up					PIGU	-0.413909	0.0372652	up
JHDM1D	0.54771	0.00413507	down	PTRH1	0.884562	0.00885447	down					PIH1D1	0.710406	0.000942171	down
JMJD7	1.25085	0.00664565	down	PVRL1	-1.14806	0.0011911	up					PIK3C2A	0.447282	0.0109679	down
JPX	0.556425	0.0393469	down	PXMP2	0.549509	0.0135921	down					PIK3CB	0.62708	0.000942171	down
JUN	-0.516054	0.00890769	up	PYGL	0.489881	0.0159432	down					PILRB	-0.663803	0.000942171	up
JUNB	-0.516305	0.0263813	up	QARS	0.655391	0.0011911	down					PINX1	0.708041	0.0016789	down
KANSL1	-0.406119	0.0399675	up	QKI	0.826122	0.0011911	down					PIP4K2A	-0.388368	0.0444854	up
KAT2B	0.856603	0.000600421	down	QPCTL	0.975088	0.0011911	down					PITHD1	0.901038	0.000942171	down
KAT8	0.442256	0.0428023	down	QSOX2	0.435846	0.03475	down					PITPNA	0.735126	0.000942171	down
KATNAL1	-0.421462	0.033253	up	R3HDM2	1.02871	0.0011911	down					PITPNC1	0.929335	0.000942171	down
KATNB1	0.878412	0.000600421	down	RAB10	-0.565873	0.00293381	up					PKD1P1	-0.418076	0.0219933	up
KAZN	1.79672	0.000600421	down	RAB11FIP5	-0.54614	0.00555538	up					PKI55	0.567422	0.0124921	down
KBTBD10	-0.766485	0.00446574	up	RAB21	0.701178	0.0011911	down					PKNOX1	-0.459967	0.0132967	up
KBTBD7	-0.485323	0.0354364	up	RAB26	1.25617	0.0011911	down					PLA2G4A	-0.445674	0.0219933	up
KC6	0.775625	0.0174045	down	RAB27A	-0.605969	0.0127108	up					PLA2G7	0.971394	0.00409561	down
KCNAB2	1.23493	0.0117559	down	RAB39A	-0.669335	0.00555538	up					PLAC1	-0.617376	0.0016789	up
KCNAB3	1.7906	0.00541845	down	RAB3IP	-0.501753	0.0139924	up					PLAGL2	-0.557116	0.0016789	up
KCNB2	0.69045	0.0460934	down	RABGGTB	-0.480962	0.0144057	up					PLCB3	0.488127	0.0101757	down
KCNC1	-0.612343	0.012228	up	RABL3	-0.466503	0.0303979	up					PLCB4	-0.449381	0.0184178	up
KCNE2	-1.52466	0.0473054	up	RABL5	0.559754	0.0111658	down					PLCL1	-0.891904	0.000942171	up
KCNG1	0.602092	0.0120042	down	RAD52	0.563673	0.00837251	down					PLD1	-0.781093	0.000942171	up
KCNIP4	-1.27421	0.000600421	up	RAI2	-0.617051	0.0447632	up					PLD2	0.459987	0.0281636	down
KCNJ14	-2.39426	0.000600421	up	RALA	-0.418762	0.0436938	up					PLEKHA1	-0.571101	0.000942171	up
KCNJ3	1.08211	0.00805791	down	RALGPS1	0.598043	0.0187183	down					PLEKHA2	-0.667976	0.000942171	up
KCNJ4	1.80644	0.000600421	down	RAP1A	-0.415476	0.0404841	up					PLEKHA4	0.843879	0.000942171	down
KCNK12	-1.72446	0.0253106	up	RAP1GAP2	-0.439921	0.0389972	up					PLEKHA8	0.598859	0.00511008	down
KCTD10	-0.476507	0.0145814	up	RAP2A	0.453233	0.0322908	down					PLEKHB2	0.661603	0.000942171	down
KCTD12	0.585773	0.00196772	down	RAP2C	0.465389	0.0228159	down					PLEKHG6	-0.710048	0.00883331	up
KCTD13	1.09267	0.000600421	down	RAPGEF1	0.505727	0.011546	down					PLEKHJ1	0.751103	0.000942171	down
KCTD3	0.395331	0.0437321	down	RAPGEF3	0.660666	0.0294838	down					PLEKHM3	-0.598282	0.000942171	up
KDELC1	-0.942217	0.0262039	up	RAPGEFL1	0.947717	0.0011911	down					PLOD2	0.802893	0.000942171	down
KDELC2	-0.641974	0.000600421	up	RARB	0.667183	0.0011911	down					PLS1	0.459599	0.0129018	down
KDELR1	-0.755941	0.000600421	up	RASA4	0.43005	0.0483067	down					PLS3	-0.48483	0.00409561	up
KDELR2	-0.43486	0.0262039	up	RASL10B	-0.541244	0.00837251	up					PLSCR1	0.564382	0.000942171	down
KDM1B	1.12787	0.000600421	down	RASSF6	-0.870943	0.00885447	up					PLSCR4	-1.65506	0.000942171	up
KDM4A	-0.414219	0.0349747	up	RASSF8	0.63697	0.0011911	down					PLXNC1	-0.59111	0.0358202	up
KDM4B	0.59738	0.000600421	down	RAVER1	-0.451209	0.0269117	up					PM20D2	0.614908	0.000942171	down
KEAP1	-0.884551	0.000600421	up	RBCK1	0.690359	0.0011911	down					PMAIP1	1.25303	0.000942171	down
KIAA0100	0.512394	0.00995302	down	RBFA	0.489612	0.0402761	down					PMEL	-0.743371	0.000942171	up
KIAA0101	-0.531949	0.00664565	up	RBL2	0.469399	0.0418451	down					PMEPA1	0.642055	0.0016789	down
KIAA0146	0.428253	0.0368561	down	RBM22	-0.432994	0.0365148	up					PMP22	-0.653279	0.000942171	up
KIAA0196	0.53273	0.00574933	down	RBM3	0.466328	0.018329	down					PMS2P5	0.533686	0.0424153	down
KIAA0240	0.897318	0.000600421	down	RBM39	-0.671272	0.0011911	up					PMVK	0.554133	0.00511008	down
KIAA0317	0.409192	0.0390275	down	RBM43	-0.820743	0.00368046	up					PNMA2	0.719237	0.000942171	down
KIAA0368	0.474159	0.0126988	down	RBM45	0.503609	0.0360151	down					PNPLA2	-0.428074	0.017005	up
KIAA0556	0.723165	0.000600421	down	RBM47	-0.454797	0.0410672	up					PNPLA7	1.16837	0.00459427	down
KIAA0895L	0.632135	0.00379191	down	RBM5	0.508692	0.0163895	down					PNPO	0.516368	0.00353082	down
KIAA0913	0.667311	0.00155856	down	RCC2	-0.559748	0.00368046	up					PODXL	0.461772	0.0124921	down
KIAA0922	0.610344	0.00379191	down	RCN2	0.847827	0.0011911	down					POLB	0.457331	0.0217372	down
KIAA1009	0.573915	0.0112255	down	RCN3	0.762038	0.0423932	down					POLM	-0.467959	0.0298512	up
KIAA1033	0.395509	0.0451988	down	REV3L	0.524992	0.00931403	down					POLR3GL	0.464632	0.0267682	down
KIAA1143	-0.455539	0.0195387	up	RFX6	-1.06081	0.0011911	up					POLR3K	0.454477	0.0136483	down
KIAA1161	-1.02961	0.000600421	up	RFXAP	0.82078	0.0011911	down					PON2	0.521994	0.00353082	down
KIAA1524	0.577954	0.0486434	down	RGL4	1.11631	0.0111658	down					POP1	-0.449269	0.0229905	up
KIAA1586	-0.452186	0.0278999	up	RGMB	0.468658	0.0269117	down					POP5	0.820976	0.000942171	down
KIAA1644	0.652474	0.0112255	down	RGS12	0.588392	0.0123727	down					PORCN	0.61525	0.00353082	down
KIAA1715	-0.560461	0.00379191	up	RGS2	-0.609254	0.0168065	up					POSTN	-0.896802	0.0273451	up
KIAA1731	0.544985	0.00479798	down	RGS4	-1.29152	0.0011911	up					POU3F2	0.537624	0.00296501	down
KIAA1841	0.663727	0.000600421	down	RHBDD2	-0.521244	0.00837251	up					PPAPDC1B	0.687752	0.00972014	down
KIAA1908	1.38397	0.000600421	down	RHBDL3	0.685721	0.00209619	down					PPARA	0.501093	0.0109679	down
KIF15	0.419554	0.0399675	down	RHOC	-0.562404	0.00555538	up					PPARGC1A	-0.528509	0.017005	up
KIF17	0.922046	0.000600421	down	RHOG	-0.475459	0.0360151	up					PPIC	-0.456958	0.0207551	up
KIF18A	-0.823697	0.000600421	up	RHOQ	0.619164	0.00555538	down					PPIL1	0.43875	0.0191006	down
KIF1A	0.73928	0.000600421	down	RHPN1	0.612378	0.00209619	down					PPL	-0.590841	0.00353082	up
KIF26B	1.24546	0.000600421	down	RIMKLA	-0.776119	0.0011911	up					PPOX	0.60699	0.0016789	down
KIF2A	0.461012	0.0193381	down	RIMS4	-0.428151	0.0429951	up					PPP1R11	0.547498	0.0016789	down
KIF5C	0.707646	0.000600421	down	RINL	-0.710561	0.0314193	up					PPP1R12C	0.518046	0.00296501	down
KIFC2	0.9465	0.000600421	down	RMND5B	0.629229	0.0011911	down					PPP1R14C	0.961187	0.000942171	down
KIFC3	0.849941	0.000600421	down	RNASE4	-0.868476	0.0011911	up					PPP1R15B	-0.823605	0.000942171	up
KLB	-1.61292	0.000600421	up	RNASEH1	0.511206	0.0168065	down					PPP1R2	0.610432	0.000942171	down
KLF2	-1.33517	0.00724162	up	RNF11	-0.475992	0.0152309	up					PPP1R9A	-0.512027	0.00409561	up
KLF4	-0.603272	0.0143678	up	RNF121	-0.446964	0.044242	up					PPP2R2A	-0.473415	0.00929935	up
KLHDC4	0.497475	0.0319246	down	RNF4	-0.461962	0.0228159	up					PPP2R3C	0.802213	0.000942171	down
KLHL22	1.0309	0.000600421	down	ROBO2	0.645177	0.0011911	down					PPP3CB	0.546997	0.000942171	down
KLHL28	-0.480184	0.0241664	up	RPAP1	-0.565837	0.00368046	up					PPP3R1	-0.669021	0.000942171	up
KLHL29	0.825061	0.000600421	down	RPGR	0.564794	0.011546	down					PQLC3	-0.496769	0.0437992	up
KLHL3	0.662214	0.00606419	down	RPIA	-0.505856	0.0187183	up					PRDM15	-0.49648	0.0105846	up
KLRG1	0.746279	0.0330949	down	RPS9	-0.450276	0.03475	up					PRDM2	-0.467967	0.0129018	up
KLRG2	1.41474	0.000600421	down	RPSA	-0.459676	0.0449429	up					PRICKLE1	-0.613039	0.0016789	up
KNDC1	2.67287	0.000600421	down	RRH	-1.58888	0.00209619	up					PRKAA1	0.434586	0.0132967	down
KPNA1	-0.543933	0.00238562	up	RSAD1	0.427926	0.0488316	down					PRKACA	0.443609	0.0136483	down
KPNA5	0.606208	0.00379191	down	RSRC2	-0.506024	0.00837251	up					PRKAR2B	0.532012	0.000942171	down
KRCC1	1.57294	0.000600421	down	RSU1	0.457414	0.0320404	down					PRKCA	-0.432526	0.0200966	up
KRIT1	0.517359	0.00606419	down	RTN4	-0.428694	0.0428697	up					PRKD2	-0.525792	0.00929935	up
KRT10	-0.594082	0.0465151	up	RUNX3	-0.500734	0.0276184	up					PROCA1	0.987505	0.0236334	down
KRT19	-0.577034	0.0209715	up	RXRA	-0.426373	0.0475122	up					PROM1	-0.591692	0.00409561	up
KRTAP19-1	-1.04738	0.000600421	up	S100A11	-0.492446	0.0155503	up					PROX1	-0.840062	0.000942171	up
KRTCAP2	-0.566745	0.00196772	up	S100P	2.11549	0.0148562	down					PRPF31	0.537346	0.00511008	down
KXD1	-0.412285	0.0363537	up	S1PR3	-0.558693	0.0317309	up					PRPF8	-0.489033	0.00459427	up
L3MBTL4	0.650662	0.034812	down	SAMD9	-1.03707	0.0011911	up					PRPS1	0.858111	0.000942171	down
LACC1	0.647346	0.0355397	down	SAMHD1	0.540332	0.0102173	down					PRR12	-0.698135	0.000942171	up
LACE1	-0.563871	0.032304	up	SAR1A	0.489846	0.0127108	down					PRR13	0.714738	0.000942171	down
LAGE3	-0.574104	0.00606419	up	SAR1B	-0.594023	0.00209619	up					PRR22	0.772287	0.00459427	down
LAMA1	0.577291	0.00379191	down	SCARB1	0.55496	0.0011911	down					PRRC2B	-0.689457	0.000942171	up
LAMA3	0.941716	0.000600421	down	SCD	-0.498104	0.0152309	up					PRRG4	0.569437	0.00234258	down
LAMA4	0.965988	0.0286692	down	SCD5	-0.425187	0.0402761	up					PRRX1	0.507084	0.0418254	down
LAMA5	0.627774	0.00110675	down	SCML1	0.626136	0.0011911	down					PRSS12	-0.503733	0.00842412	up
LAMB1	0.409163	0.0334323	down	SCN2A	-0.570384	0.0402761	up					PRSS23	1.37969	0.000942171	down
LAMB2	0.393111	0.045668	down	SCN3A	-1.83348	0.0011911	up					PRSS8	-0.754674	0.0361034	up
LAMC2	0.683462	0.00345842	down	SCN3B	-1.21234	0.0011911	up					PRTFDC1	0.660549	0.000942171	down
LAMC3	1.21475	0.000600421	down	SCN4B	-0.629019	0.0127108	up					PRUNE2	-0.703062	0.000942171	up
LANCL2	-0.53702	0.0145814	up	SCN9A	0.604409	0.0011911	down					PSAT1	0.42879	0.0166523	down
LARGE	1.20186	0.000600421	down	SCNN1D	0.9469	0.0011911	down					PSD	-0.801264	0.037705	up
LARP7	-0.553561	0.0371184	up	SCRN3	0.619595	0.0011911	down					PSKH1	0.776826	0.000942171	down
LAS1L	0.415842	0.0365332	down	SCUBE1	0.9405	0.0011911	down					PSMB10	1.25674	0.000942171	down
LASP1	-0.471885	0.0164541	up	SCUBE2	-0.682016	0.0329366	up					PSME1	0.463042	0.0312296	down
LATS1	-0.748269	0.000600421	up	SCUBE3	0.829981	0.0011911	down					PSMG4	0.909952	0.000942171	down
LBR	0.438719	0.0277202	down	SDHAP1	0.684203	0.00433848	down					PSPC1	-0.39093	0.0358202	up
LCP1	-0.4673	0.0157797	up	SDHD	-0.495788	0.0111658	up					PSTPIP2	0.557475	0.00234258	down
LDHC	0.756404	0.035253	down	SEC31B	0.477538	0.0282108	down					PTBP2	-1.03973	0.000942171	up
LEMD3	-0.587356	0.000600421	up	SECISBP2	0.499518	0.0152309	down					PTCH2	-0.637615	0.0401366	up
LENG8	0.419301	0.0376124	down	SELL	-1.71065	0.0011911	up					PTCHD4	0.70887	0.0113988	down
LEO1	-0.500152	0.0193381	up	SEMA3D	0.461473	0.0382099	down					PTDSS2	0.456503	0.0136483	down
LEPREL4	0.431037	0.0367007	down	SEMA3E	-0.598314	0.0102173	up					PTGFRN	-0.377742	0.0391563	up
LGALS1	-0.969248	0.00196772	up	SEMA4A	1.35508	0.0011911	down					PTGS1	-1.45362	0.00296501	up
LGMN	0.643874	0.000600421	down	SEMA6C	0.633676	0.00209619	down					PTGS2	-0.648023	0.00459427	up
LGR5	2.28177	0.000600421	down	SEPT3	0.5577	0.00885447	down					PTK2B	0.905684	0.000942171	down
LHPP	1.6307	0.000600421	down	SERINC5	-0.635174	0.0011911	up					PTP4A1	0.497271	0.00511008	down
LIF	-0.709094	0.00275228	up	SERPINB9	-0.640416	0.00293381	up					PTPDC1	0.502087	0.0124921	down
LIG3	0.578913	0.00155856	down	SESN3	0.564102	0.0102173	down					PTPLA	0.819219	0.0016789	down
LIMS2	0.907669	0.0282958	down	SETD1A	-0.441743	0.0266804	up					PTPN12	0.433047	0.0156281	down
LIN28B	-0.456652	0.0216475	up	SETD1B	-0.569148	0.00433848	up					PTPN14	-0.38343	0.0346937	up
LIN7A	0.716008	0.0160194	down	SETD8	-0.429116	0.0365148	up					PTPN18	0.611118	0.000942171	down
LIN7C	-0.444391	0.0241664	up	SEZ6L2	-0.634652	0.0011911	up					PTPN9	0.469491	0.00748886	down
LIN9	-0.431987	0.0334323	up	SF3B14	-0.597392	0.00293381	up					PTPRD	-0.491066	0.0172981	up
LINC00116	-0.876282	0.00275228	up	SFN	-1.2703	0.0011911	up					PTPRE	-0.660988	0.0191006	up
LINC00173	1.55149	0.00238562	down	SFPQ	0.542854	0.00931403	down					PTPRM	0.425125	0.0396675	down
LINC00265	1.03042	0.000600421	down	SFXN2	1.42157	0.0011911	down					PTPRS	0.545592	0.0016789	down
LINC00341	1.41619	0.00196772	down	SGCE	-0.527414	0.0159432	up					PTPRZ1	-0.785736	0.0144074	up
LINC00518	-1.02995	0.0251361	up	SGK1	-0.973907	0.0011911	up					PTRH1	1.01075	0.000942171	down
LINGO2	1.12105	0.0308038	down	SGK196	-0.55222	0.00613148	up					PTX3	0.791846	0.0079498	down
LINS	-0.497749	0.0212004	up	SGMS2	0.782996	0.0011911	down					PVRL4	1.96961	0.000942171	down
LIPA	-0.638402	0.000600421	up	SGPL1	-0.602962	0.0011911	up					PXMP2	0.90049	0.000942171	down
LIPH	-1.15194	0.000600421	up	SH2D3A	-0.787605	0.0011911	up					PYGL	0.879011	0.000942171	down
LITAF	-0.802345	0.000600421	up	SH2D3C	-1.05858	0.0228159	up					QARS	0.540603	0.000942171	down
LIX1L	-0.520421	0.0197377	up	SH2D5	0.566106	0.0111658	down					QKI	0.905325	0.000942171	down
LMBR1	0.792013	0.000600421	down	SH3BGR	-1.00786	0.0011911	up					QPCTL	0.924923	0.000942171	down
LMBR1L	0.431886	0.0480461	down	SH3GL1	-0.486628	0.0159432	up					RAB11FIP5	-0.666253	0.000942171	up
LMF1	1.03594	0.000600421	down	SH3GLB2	0.755219	0.0011911	down					RAB1A	-0.607138	0.0016789	up
LMF2	0.512754	0.00724162	down	SH3PXD2A	0.472936	0.0175605	down					RAB21	0.938337	0.000942171	down
LMNB2	-0.674418	0.000600421	up	SHANK2	0.788095	0.00293381	down					RAB26	0.726275	0.000942171	down
LMO7	0.589366	0.00310903	down	SHARPIN	0.496662	0.0314193	down					RAB27B	-0.624707	0.037705	up
LMOD1	0.874578	0.00310903	down	SHC2	1.18712	0.0011911	down					RAB36	0.53048	0.0109679	down
LNPEP	-0.449016	0.0329252	up	SHISA2	0.736319	0.0011911	down					RAB3A	-0.712684	0.000942171	up
LOC100128252	-1.63849	0.0398467	up	SHISA9	0.595987	0.00209619	down					RAB3B	0.577926	0.0016789	down
LOC100129534	3.0611	0.0131639	down	SHKBP1	0.504837	0.0119607	down					RAB3IP	-0.427954	0.0172981	up
LOC100129726	1.12543	0.0306251	down	SHMT2	0.527702	0.00669019	down					RAB5B	-0.473205	0.00842412	up
LOC100129917	0.780966	0.00778789	down	SIRT5	0.496334	0.0344198	down					RAB8B	0.469122	0.0144074	down
LOC100131434	1.23917	0.00275228	down	SLAIN1	0.611624	0.0011911	down					RABGGTB	-0.614559	0.000942171	up
LOC100131564	1.41601	0.000600421	down	SLC12A9	0.682577	0.0011911	down					RABL5	0.791147	0.000942171	down
LOC100132077	1.00083	0.00110675	down	SLC16A3	-0.936848	0.0011911	up					RALGAPA1	-0.42871	0.0203966	up
LOC100132247	0.810639	0.000600421	down	SLC16A4	0.733752	0.00433848	down					RAP2A	0.490824	0.00883331	down
LOC100190986	0.660391	0.00155856	down	SLC16A6	-0.586089	0.0449429	up					RAP2B	0.427136	0.019744	down
LOC100272228	1.18523	0.000600421	down	SLC16A8	1.87218	0.0011911	down					RAP2C	0.451217	0.00883331	down
LOC100288069	0.707424	0.00155856	down	SLC19A3	-0.632105	0.0152309	up					RAPGEF1	0.543053	0.000942171	down
LOC100288615	0.781043	0.00110675	down	SLC22A17	0.813943	0.0011911	down					RARB	0.708932	0.000942171	down
LOC100289019	0.462206	0.0460934	down	SLC22A18	0.812996	0.00613148	down					RARG	0.6704	0.00234258	down
LOC100294145	0.401033	0.0445285	down	SLC22A31	1.3781	0.0011911	down					RASGEF1B	-0.834404	0.000942171	up
LOC100505696	1.10194	0.0335671	down	SLC22A5	0.469709	0.0329366	down					RASGEF1C	0.82376	0.0217372	down
LOC100505894	-0.765261	0.0414258	up	SLC24A1	0.546714	0.0187183	down					RASGRP2	0.773028	0.0176412	down
LOC100506123	0.799641	0.00479798	down	SLC25A10	0.94064	0.0011911	down					RASL10A	0.979441	0.00459427	down
LOC100506124	0.816833	0.0309713	down	SLC25A11	0.415747	0.0436938	down					RASSF3	0.418272	0.0259294	down
LOC100506233	0.671404	0.00973903	down	SLC25A16	0.596043	0.00725279	down					RASSF9	-0.740152	0.0227317	up
LOC100506305	-0.625697	0.0245609	up	SLC25A22	-0.508424	0.0155503	up					RBBP7	-0.369327	0.0391563	up
LOC100506334	0.651362	0.0176123	down	SLC25A27	0.472012	0.0341665	down					RBBP9	0.496122	0.0079498	down
LOC100506385	2.19293	0.0120042	down	SLC25A29	0.517093	0.0214414	down					RBFOX2	-0.595913	0.000942171	up
LOC100506714	0.70621	0.0162509	down	SLC25A30	0.55498	0.0111658	down					RBM24	0.54843	0.0344048	down
LOC100506930	-0.880062	0.00275228	up	SLC25A34	1.08292	0.0385578	down					RBM33	-0.4701	0.00409561	up
LOC100507032	1.68825	0.000600421	down	SLC25A37	0.63064	0.0011911	down					RBM39	-0.83628	0.000942171	up
LOC100507053	1.25052	0.00948357	down	SLC25A44	-0.749608	0.0011911	up					RBM43	-0.540762	0.0256448	up
LOC100507246	-1.30266	0.000600421	up	SLC27A1	0.607883	0.00931403	down					RBPJ	0.614455	0.000942171	down
LOC100507421	-0.620822	0.000600421	up	SLC27A6	-0.976978	0.0011911	up					RBPMS2	0.688113	0.000942171	down
LOC100527964	0.769816	0.0335671	down	SLC29A3	-0.766157	0.00669019	up					RCBTB2	-0.511693	0.0301336	up
LOC146880	0.58933	0.00541845	down	SLC2A10	-0.851743	0.0011911	up					RCCD1	-0.673396	0.000942171	up
LOC151009	1.4056	0.000600421	down	SLC2A12	-0.639976	0.0011911	up					RCN2	0.471879	0.00929935	down
LOC151534	-1.18741	0.0253106	up	SLC2A13	0.466178	0.0235322	down					RECQL4	-0.545551	0.00296501	up
LOC154860	0.787431	0.00973903	down	SLC2A4	1.40213	0.0011911	down					REEP2	0.494867	0.00511008	down
LOC155060	0.877067	0.00110675	down	SLC30A1	-0.453756	0.0376763	up					REEP3	-0.454027	0.0136483	up
LOC202181	1.04767	0.000600421	down	SLC30A2	-1.13446	0.0357519	up					RELL1	-0.662966	0.00296501	up
LOC283624	-1.16363	0.000600421	up	SLC30A7	0.51158	0.0123727	down					RERE	-0.443425	0.0124921	up
LOC284023	-0.661619	0.0124757	up	SLC33A1	0.421189	0.0490829	down					RET	-0.984877	0.00353082	up
LOC284581	0.86484	0.00196772	down	SLC35A3	0.808403	0.0011911	down					RETSAT	0.694292	0.000942171	down
LOC284837	-2.82031	0.000600421	up	SLC35B4	0.589828	0.00209619	down					RFPL3-AS1	-1.64831	0.0016789	up
LOC285359	1.17125	0.00664565	down	SLC35E2	0.512759	0.0322908	down					RFX2	0.515873	0.0176412	down
LOC286467	0.71343	0.00238562	down	SLC37A3	0.597227	0.00293381	down					RFX6	-1.43071	0.000942171	up
LOC344595	0.815345	0.00155856	down	SLC37A4	0.424961	0.0421747	down					RFXAP	0.542756	0.00842412	down
LOC386758	-1.18057	0.000600421	up	SLC38A10	0.579187	0.00433848	down					RGL1	0.637925	0.0016789	down
LOC387647	-0.541926	0.0214285	up	SLC38A2	0.489821	0.0179862	down					RGNEF	-0.595489	0.00409561	up
LOC388692	0.499295	0.0284829	down	SLC38A6	0.703481	0.00977047	down					RGS16	0.859383	0.000942171	down
LOC388796	-0.567219	0.00664565	up	SLC39A14	-0.422458	0.0379232	up					RHBDD2	-0.452673	0.0136483	up
LOC399815	1.36164	0.00541845	down	SLC39A4	0.50775	0.046493	down					RHBDF1	-0.629943	0.00353082	up
LOC400927	1.44781	0.000600421	down	SLC39A7	-0.454592	0.0191296	up					RHBDF2	0.639168	0.000942171	down
LOC401320	0.694602	0.0339335	down	SLC40A1	-0.782774	0.0011911	up					RHBDL1	-0.863431	0.00234258	up
LOC440173	1.14299	0.000600421	down	SLC43A1	0.507997	0.0214414	down					RHD	-1.85847	0.0239786	up
LOC441454	1.11935	0.0120042	down	SLC44A1	-0.478799	0.0155503	up					RHOB	1.01721	0.000942171	down
LOC541473	1.90568	0.00196772	down	SLC44A5	0.597039	0.0011911	down					RHOQ	0.460843	0.0267682	down
LOC550112	0.713036	0.00413507	down	SLC45A1	-1.30087	0.0269117	up					RHOU	-0.398469	0.0363137	up
LOC613037	0.646286	0.00890769	down	SLC46A3	-0.566721	0.0127108	up					RIBC1	1.00239	0.0172981	down
LOC619207	0.886065	0.0112255	down	SLC6A16	1.05545	0.0269117	down					RILPL1	0.511278	0.0152554	down
LOC646471	-1.58975	0.000600421	up	SLC6A17	-0.737249	0.0224899	up					RIMS2	0.836568	0.0191006	down
LOC646719	0.5635	0.00345842	down	SLC7A11	0.884358	0.0011911	down					RMND5B	0.622478	0.000942171	down
LOC647946	1.75699	0.000600421	down	SLC7A8	-0.580083	0.00782739	up					RNASEL	-0.4656	0.0337178	up
LOC650623	1.21567	0.000600421	down	SLC9A1	-0.508525	0.0127108	up					RNF122	0.563706	0.00748886	down
LOC678655	1.13845	0.0231113	down	SLC9A3R2	0.506946	0.0221149	down					RNF125	0.636946	0.000942171	down
LOC728066	-0.830289	0.0334323	up	SLC9A5	0.562159	0.0139924	down					RNF130	0.486685	0.0113988	down
LOC728537	1.22768	0.0241664	down	SLC9A9	0.809079	0.00555538	down					RNF144A	-0.434696	0.0368014	up
LOC728743	-0.757807	0.00995302	up	SLCO3A1	-0.657095	0.0423932	up					RNF44	-0.616815	0.000942171	up
LOC728752	-0.973365	0.00196772	up	SLCO4C1	-1.33906	0.0011911	up					RORA	-0.530407	0.00656927	up
LOC729013	1.69811	0.000600421	down	SLFN5	0.961195	0.0011911	down					RPL7L1	-0.510863	0.00409561	up
LOC729234	1.19203	0.00110675	down	SLITRK6	-1.34702	0.0011911	up					RPP40	-0.513132	0.0194243	up
LOC729737	0.847911	0.000600421	down	SMA4	0.535097	0.0247953	down					RPPH1	1.39369	0.00459427	down
LOC729970	1.26155	0.0225392	down	SMYD2	0.640209	0.0011911	down					RPRM	-0.610707	0.000942171	up
LOC731275	0.654947	0.000600421	down	SNAP23	0.427674	0.0455248	down					RPS19BP1	0.503013	0.00409561	down
LOC90246	1.0282	0.00638552	down	SNHG1	-1.02243	0.0011911	up					RPS27L	0.417316	0.0219933	down
LOC92249	0.632155	0.00574933	down	SNHG10	0.587238	0.0218099	down					RPS9	-0.363387	0.0499422	up
LONRF2	0.575586	0.00196772	down	SNHG8	0.549522	0.0379232	down					RPUSD3	0.651778	0.000942171	down
LONRF3	0.443928	0.0406858	down	SNRPA1	1.1717	0.0011911	down					RRAGD	0.760669	0.000942171	down
LOXL2	0.629381	0.0189101	down	SNX17	-0.53088	0.00931403	up					RRH	-3.10117	0.000942171	up
LPCAT3	0.492482	0.0166887	down	SNX18	-0.92067	0.0011911	up					RRP12	0.645925	0.000942171	down
LPIN1	-0.469464	0.0237332	up	SNX4	-0.411716	0.0488316	up					RRP7B	-0.532857	0.00656927	up
LPL	0.630369	0.00345842	down	SNX7	-0.434086	0.0382099	up					RSAD1	0.64803	0.000942171	down
LPPR3	0.581015	0.00919289	down	SOAT1	0.615876	0.0011911	down					RSAD2	3.11063	0.0079498	down
LRCH2	0.629393	0.000600421	down	SOCS1	-1.47982	0.0389972	up					RSPH3	0.591989	0.0109679	down
LRIF1	-0.841793	0.000600421	up	SOCS3	-0.975955	0.00433848	up					RSRC2	-0.581084	0.0016789	up
LRIG3	-0.470081	0.0178467	up	SOCS4	0.580219	0.00209619	down					RSU1	0.618817	0.000942171	down
LRIT3	-2.98147	0.000600421	up	SORCS1	1.13776	0.0011911	down					RTCD1	0.455029	0.0117637	down
LRP10	-0.42444	0.0349747	up	SORD	0.506511	0.0159432	down					RUSC2	-0.431615	0.0287801	up
LRP1B	0.529098	0.0126988	down	SOSTDC1	-0.897337	0.00293381	up					RWDD2B	0.398388	0.0497346	down
LRP2	0.658445	0.00110675	down	SOX21	-0.647555	0.0207207	up					RXRB	-0.506657	0.00459427	up
LRP8	1.15221	0.00479798	down	SOX4	0.798249	0.0011911	down					S1PR1	-0.748327	0.00511008	up
LRPPRC	0.410624	0.0397131	down	SP100	-1.52914	0.0426543	up					S1PR3	-0.560053	0.0129018	up
LRRC1	0.533252	0.0102372	down	SP5	-1.29245	0.0011911	up					SACM1L	-0.53114	0.00296501	up
LRRC16B	-0.892018	0.00541845	up	SP6	-0.733232	0.00613148	up					SAMD13	1.12795	0.00234258	down
LRRC17	-0.732936	0.0363537	up	SPAG9	0.499962	0.0168065	down					SAMHD1	1.00546	0.000942171	down
LRRC20	0.747383	0.00155856	down	SPARC	-0.584091	0.00209619	up					SAP30BP	0.517955	0.00409561	down
LRRC34	1.30138	0.000600421	down	SPATA18	0.607485	0.011546	down					SAR1A	0.613922	0.000942171	down
LRRC40	0.836343	0.000600421	down	SPATA2	-0.4448	0.049535	up					SAR1B	-0.578519	0.000942171	up
LRRC42	-0.419851	0.0388671	up	SPDYE6	0.494493	0.0428697	down					SAT1	0.60771	0.000942171	down
LRRC45	0.44311	0.0321199	down	SPDYE7P	0.471382	0.0300958	down					SATB2	-0.518804	0.00234258	up
LRRC4B	0.495518	0.0365332	down	SPEF2	0.714892	0.0466859	down					SCAF1	-0.375614	0.0418254	up
LRRC59	-0.411925	0.0483316	up	SPG11	0.650951	0.0374069	down					SCAI	-0.576061	0.000942171	up
LRRC61	0.787348	0.00511749	down	SPINT1	-0.565765	0.0144057	up					SCAMP4	0.445587	0.0292964	down
LRRC8A	-0.619857	0.00196772	up	SPOPL	0.806967	0.0011911	down					SCARB1	0.512582	0.00353082	down
LRRCC1	0.619786	0.0104897	down	SPP1	-2.03213	0.0011911	up					SCD5	-0.58097	0.0016789	up
LRRFIP1	0.510498	0.00638552	down	SPPL2B	0.71871	0.0011911	down					SCLY	0.565947	0.034999	down
LRRIQ1	1.17478	0.000600421	down	SPR	-0.545267	0.0127108	up					SCN3A	-0.909244	0.000942171	up
LRRK1	0.549211	0.0306251	down	SPRED1	0.74237	0.0011911	down					SCN8A	-0.597592	0.00409561	up
LRRK2	0.501608	0.0358579	down	SPRY4	0.910868	0.0139924	down					SDCBP	0.79116	0.000942171	down
LRRN2	1.10847	0.000600421	down	SPSB1	-0.768843	0.0011911	up					SDF2	-0.43226	0.0344048	up
LRSAM1	0.533515	0.0180511	down	SPTSSB	-0.844992	0.0310684	up					SDK2	0.418473	0.0290084	down
LSAMP	0.702591	0.0112255	down	SRCIN1	0.499197	0.0447632	down					SDSL	0.867968	0.000942171	down
LSM6	-0.443868	0.0463479	up	SRF	-0.551131	0.00555538	up					SEC61G	0.562885	0.000942171	down
LSR	-0.585261	0.00275228	up	SS18	-0.417584	0.0439239	up					SELL	-1.43988	0.000942171	up
LSS	0.705392	0.000600421	down	SSPO	1.11913	0.0011911	down					SELO	-0.477168	0.0140118	up
LTBP2	0.750549	0.00155856	down	SSR4P1	-0.721059	0.0307709	up					SEMA3A	-0.473534	0.0236334	up
LTBP4	0.471743	0.0145814	down	ST6GALNAC3	0.568595	0.0148562	down					SEMA3C	-0.765028	0.000942171	up
LTK	0.544541	0.0356877	down	STAG3L1	0.940034	0.0011911	down					SEMA4A	1.10573	0.000942171	down
LTV1	0.441854	0.0237332	down	STAG3L2	0.805241	0.0011911	down					SEMA4C	-0.462782	0.0109679	up
LUC7L2	-0.611165	0.00196772	up	STAG3L3	0.864437	0.00293381	down					SEMA6D	-0.689202	0.0016789	up
LUC7L3	0.690473	0.000600421	down	STAG3L4	0.8964	0.0011911	down					SENP7	-0.484772	0.0105846	up
LY6G5B	-1.2237	0.000600421	up	STAT4	-0.599621	0.018329	up					SEPT3	0.754884	0.000942171	down
LYAR	-0.414981	0.0421486	up	STC2	0.564053	0.0011911	down					SEPT6	0.666926	0.000942171	down
LYPD6	1.08632	0.000600421	down	STEAP1	-0.530185	0.0370267	up					SERAC1	0.411614	0.0337178	down
LYRM4	-0.470343	0.0326269	up	STK33	0.537862	0.0171929	down					SERINC1	-0.372929	0.0444854	up
LYSMD4	1.03231	0.000600421	down	STK35	0.436001	0.0344198	down					SERPINE2	0.489666	0.00611486	down
LYST	0.449007	0.0251361	down	STK36	0.661083	0.0102173	down					SERPINF1	0.552582	0.00459427	down
LZTFL1	-0.489492	0.0176123	up	STK38L	0.470446	0.0187183	down					SERPINI1	-0.468957	0.0375041	up
MACROD1	1.6414	0.000600421	down	STOX1	0.811996	0.00977047	down					SESN2	0.471423	0.00701437	down
MAD2L1BP	-0.571342	0.00446574	up	STRBP	0.447029	0.0320404	down					SETD1A	-0.588026	0.000942171	up
MAEA	0.407128	0.0422871	down	STX12	0.455395	0.0247953	down					SETD1B	-0.773161	0.000942171	up
MAF	-0.729847	0.000600421	up	STX16	0.538105	0.00669019	down					SETD2	-0.369589	0.0486978	up
MAFB	0.741987	0.000600421	down	STX1B	1.07719	0.00368046	down					SEZ6L2	-0.74836	0.000942171	up
MAGEH1	-2.23835	0.000600421	up	STX2	0.560453	0.00837251	down					SF3A2	-0.369276	0.0442577	up
MAGI3	0.470953	0.0148234	down	STXBP2	0.533502	0.00931403	down					SF3B5	0.541383	0.000942171	down
MAK16	-0.635487	0.0109738	up	STXBP4	0.466228	0.0288086	down					SFPQ	0.486103	0.00353082	down
MALAT1	0.777275	0.000600421	down	STYK1	-0.731606	0.011546	up					SFRP2	-1.04676	0.00611486	up
MAMDC4	2.85279	0.000600421	down	SUGT1P1	1.71345	0.0273088	down					SFXN2	1.36148	0.000942171	down
MAML1	-0.393695	0.0470012	up	SULF1	-0.519062	0.0244933	up					SGCB	-0.52224	0.00353082	up
MAN1C1	1.09038	0.000600421	down	SULT2A1	-0.948406	0.0365148	up					SGCE	-0.566999	0.00296501	up
MAN2A2	0.63202	0.000600421	down	SUMF2	0.464676	0.0203395	down					SGK1	-0.67972	0.0016789	up
MAN2B1	0.886101	0.000600421	down	SUMO2	-0.418037	0.0455248	up					SGMS2	0.446648	0.0239786	down
MAN2B2	0.494312	0.025693	down	SURF1	0.776132	0.0011911	down					SH2D3A	-0.801589	0.000942171	up
MAN2C1	0.918894	0.000600421	down	SUSD2	-0.808931	0.0269117	up					SH3BGRL3	-0.404103	0.0464588	up
MANEAL	-0.906002	0.000600421	up	SUV39H1	-0.441728	0.0429951	up					SH3D21	-0.583288	0.00656927	up
MANF	-0.496528	0.00919289	up	SUV420H2	-0.499934	0.0195232	up					SH3PXD2B	0.403771	0.0273451	down
MAP1A	-0.646686	0.000600421	up	SYCP2L	0.577333	0.0131716	down					SH3RF1	-0.545927	0.0079498	up
MAP1LC3B	-0.476443	0.0131639	up	SYNE1	-0.603942	0.00209619	up					SH3YL1	-0.508018	0.0326311	up
MAP1S	-0.521178	0.00805791	up	SYNGAP1	0.516342	0.0131716	down					SHANK2	0.787081	0.000942171	down
MAP2	1.41123	0.000600421	down	SYP	-0.858285	0.0011911	up					SHARPIN	0.482758	0.0159749	down
MAP3K10	-0.504361	0.0150822	up	SYPL1	-0.738276	0.0011911	up					SHC2	0.990307	0.000942171	down
MAP3K8	0.833453	0.00479798	down	SYT1	-0.875705	0.0011911	up					SHCBP1	-0.429776	0.0194243	up
MAP6	0.993301	0.0174045	down	SYT11	-0.801034	0.0011911	up					SHF	0.74655	0.0117637	down
MAP7D1	-0.470995	0.012228	up	SYT13	-1.6228	0.0011911	up					SHKBP1	0.594617	0.000942171	down
MAPK15	1.12789	0.000600421	down	SYT6	-0.726326	0.00977047	up					SHMT2	0.565514	0.0016789	down
MAPK4	0.947705	0.000600421	down	SYTL1	0.574133	0.0449429	down					SHROOM1	-0.484952	0.0124921	up
MAPK8IP1	-0.631386	0.00275228	up	TAF12	0.803942	0.0011911	down					SIDT2	0.606255	0.0016789	down
MAPK8IP2	-1.44999	0.000600421	up	TAF15	0.99178	0.0011911	down					SIGMAR1	0.384375	0.0355713	down
MAPK8IP3	0.501864	0.0107288	down	TAL1	-0.57311	0.0412918	up					SIPA1	-0.684243	0.000942171	up
MAPK9	0.50651	0.0107288	down	TATDN2	-0.628145	0.00209619	up					SIPA1L3	0.407627	0.0363137	down
MAPKBP1	0.584263	0.00446574	down	TBC1D13	-0.481755	0.0238929	up					SIRT5	0.61331	0.00296501	down
MAPT	0.541426	0.0205188	down	TBC1D16	0.443277	0.040109	down					SIRT6	-0.450847	0.0239786	up
MARC1	-0.487009	0.0143678	up	TBC1D19	0.647023	0.00725279	down					SLAIN1	0.754725	0.000942171	down
MARCH1	0.617792	0.0255114	down	TBC1D22A	0.460789	0.0426543	down					SLC10A5	-1.164	0.0132967	up
MARCH2	0.537943	0.0227283	down	TBC1D25	-0.601341	0.00931403	up					SLC16A2	0.437481	0.0497346	down
MARCH7	-0.50117	0.00833051	up	TBC1D3P1-DHX40P1	-2.5383	0.04865	up					SLC16A3	-0.647445	0.00972014	up
MARK2	-0.499572	0.0104897	up	TBCD	0.924719	0.0011911	down					SLC16A6	-0.720727	0.00459427	up
MARK4	0.594291	0.000600421	down	TBCEL	0.504277	0.0187183	down					SLC16A8	1.28543	0.0016789	down
MARVELD2	-0.596724	0.00446574	up	TBKBP1	0.581622	0.0011911	down					SLC22A17	0.451084	0.0334569	down
MARVELD3	-0.485356	0.0446471	up	TBL3	0.511765	0.0131716	down					SLC22A18	0.695473	0.0079498	down
MAST2	0.590167	0.00155856	down	TBX19	-0.887357	0.0203395	up					SLC25A10	0.713557	0.000942171	down
MAT2A	0.480383	0.0351142	down	TBXA2R	-0.967682	0.00613148	up					SLC25A11	0.436044	0.017005	down
MBD3	-0.404509	0.0419715	up	TCEA2	0.534941	0.0310684	down					SLC25A30	0.831107	0.000942171	down
MBNL1	-0.515634	0.00778789	up	TCF25	0.589553	0.00293381	down					SLC25A43	0.479648	0.0166523	down
MBOAT1	-0.46577	0.0309713	up	TCFL5	0.550507	0.0379232	down					SLC27A5	0.923243	0.000942171	down
MBOAT7	-0.496623	0.00751596	up	TCP10L	-1.33301	0.00293381	up					SLC27A6	-0.852434	0.000942171	up
MBTD1	0.733798	0.000600421	down	TCTA	0.688475	0.0011911	down					SLC2A3	0.463597	0.00929935	down
MCCC1	1.31999	0.000600421	down	TCTEX1D2	0.578129	0.0418451	down					SLC30A2	-1.09643	0.0229905	up
MCCC2	0.42671	0.0297107	down	TCTN1	0.638149	0.00433848	down					SLC30A6	0.488082	0.00611486	down
MCF2	1.16738	0.0102372	down	TECPR1	0.520353	0.0171929	down					SLC35A2	0.526534	0.00656927	down
MCF2L	0.912301	0.000600421	down	TECTA	-0.804317	0.00613148	up					SLC35A3	0.597559	0.00234258	down
MCM5	-0.55668	0.00275228	up	TEKT4P2	0.644156	0.00209619	down					SLC35B2	-0.453332	0.0124921	up
MCM6	-0.440275	0.0271472	up	TERT	0.995994	0.0011911	down					SLC35B4	0.499989	0.00234258	down
MCM7	-0.537968	0.0117559	up	TEX261	0.528844	0.00368046	down					SLC35E3	0.454845	0.0363137	down
MCM8	0.62803	0.00155856	down	TFCP2L1	-0.44374	0.0376763	up					SLC35E4	0.691774	0.00748886	down
MCOLN1	0.526671	0.019136	down	TGFBR3	-0.488996	0.0171929	up					SLC35F3	-1.49511	0.0233133	up
MCOLN2	0.447687	0.0432755	down	TGM1	1.0057	0.0389972	down					SLC35G1	-0.565455	0.00234258	up
MCRS1	0.415415	0.0349747	down	TGM2	-0.946044	0.0011911	up					SLC37A3	0.60242	0.000942171	down
MDC1	-0.812995	0.000600421	up	THAP6	0.463903	0.0382099	down					SLC38A3	0.470175	0.0365942	down
MDFIC	-0.497227	0.0205188	up	THBD	-1.01721	0.00209619	up					SLC39A10	0.477475	0.00561853	down
MDGA1	1.34852	0.000600421	down	THBS1	-1.10959	0.0011911	up					SLC39A13	0.455076	0.0214643	down
MDH1	0.810788	0.000600421	down	THEM4	0.581739	0.00782739	down					SLC43A1	0.591471	0.0016789	down
ME2	0.720694	0.000600421	down	THG1L	-0.506807	0.0365148	up					SLC44A2	1.06942	0.000942171	down
MECR	0.73593	0.000600421	down	THNSL1	-0.540453	0.0175605	up					SLC44A5	0.396502	0.0455103	down
MED15	0.550064	0.00345842	down	THOC2	0.473063	0.0210977	down					SLC47A1	0.68563	0.000942171	down
MED18	-0.591596	0.00511749	up	THRA	-0.802051	0.0011911	up					SLC4A3	-0.693706	0.000942171	up
MED21	-0.416972	0.0369876	up	THSD1	-0.766219	0.0203395	up					SLC4A4	0.479081	0.0246065	down
MED24	0.832139	0.000600421	down	TIGD1	0.823515	0.0011911	down					SLC6A16	0.889309	0.0476937	down
MED28	-0.396422	0.0440518	up	TIGD4	1.11841	0.0303979	down					SLC6A8	-0.453157	0.0132967	up
MED29	0.675448	0.000600421	down	TIGD7	0.808855	0.0434623	down					SLC8A1	-0.555674	0.00459427	up
MED30	-0.494605	0.0401245	up	TIMMDC1	0.462041	0.0207207	down					SLC9A1	-0.421863	0.0251388	up
MEF2D	-0.543917	0.00805791	up	TK2	0.897379	0.0011911	down					SLC9A9	0.751234	0.00459427	down
MEGF10	0.569933	0.0460934	down	TKTL1	-1.87167	0.0228159	up					SLFN5	0.485248	0.0461758	down
MEGF11	1.19493	0.000600421	down	TLCD2	0.57305	0.011546	down					SLIT3	-0.790065	0.00234258	up
MEGF6	1.63925	0.000600421	down	TLE2	0.784952	0.0011911	down					SLITRK6	-1.60119	0.000942171	up
MEPCE	-0.831504	0.000600421	up	TLE3	-0.504989	0.0155503	up					SLMO2	-0.549997	0.0281636	up
MESDC2	0.536822	0.00511749	down	TLE6	0.744579	0.0353858	down					SMAD5	-0.375657	0.045955	up
MET	0.79751	0.000600421	down	TLR1	-1.38633	0.00293381	up					SMAD6	-1.24583	0.000942171	up
METRNL	0.525427	0.0286692	down	TLR10	-2.68242	0.00555538	up					SMAD7	-0.664997	0.000942171	up
METTL21D	-0.678443	0.00275228	up	TLX3	-1.6735	0.0011911	up					SMAD9	-0.818198	0.000942171	up
METTL2B	0.431571	0.0422871	down	TM7SF2	0.53187	0.00782739	down					SMARCA2	0.521276	0.00611486	down
METTL4	-0.526172	0.0195387	up	TMBIM4	0.587454	0.00613148	down					SMCHD1	0.409718	0.0243078	down
METTL6	-0.467755	0.0253106	up	TMED5	0.734536	0.0011911	down					SMG6	0.624345	0.000942171	down
MFAP1	-0.420676	0.0371184	up	TMED7	0.658823	0.0011911	down					SMOC1	-0.422437	0.0284574	up
MFGE8	0.833684	0.000600421	down	TMED8	-0.756271	0.0011911	up					SMPD1	-0.577477	0.00234258	up
MFI2	0.852603	0.000600421	down	TMEFF2	-0.712836	0.0231529	up					SMYD2	0.642485	0.000942171	down
MFSD5	-0.432941	0.0498783	up	TMEM102	-0.585829	0.0484436	up					SNAI2	0.992387	0.000942171	down
MGC16275	-1.55429	0.000600421	up	TMEM106B	0.45439	0.0238929	down					SNAP23	0.52374	0.00353082	down
MGC45800	0.919343	0.000600421	down	TMEM106C	0.421589	0.0387995	down					SNAP91	0.518278	0.0163162	down
MGST2	-0.806875	0.00310903	up	TMEM108	-0.636447	0.00613148	up					SNAPC1	0.561438	0.0016789	down
MICAL1	1.15771	0.000600421	down	TMEM11	-0.584214	0.00725279	up					SND1	0.569161	0.000942171	down
MICAL2	1.01147	0.000600421	down	TMEM120B	0.762418	0.0011911	down					SNF8	0.51321	0.00234258	down
MICALL2	1.27589	0.000600421	down	TMEM129	0.435625	0.0389972	down					SNHG1	-1.09599	0.000942171	up
MICB	-0.708231	0.000600421	up	TMEM132A	0.731347	0.0011911	down					SNHG5	0.514985	0.0016789	down
MIER2	-0.479852	0.0193381	up	TMEM136	1.08981	0.0011911	down					SNHG8	0.689692	0.00459427	down
MIPOL1	0.61603	0.00310903	down	TMEM141	0.497195	0.0238929	down					SNRNP70	-0.413591	0.0229905	up
MIR210HG	0.497988	0.0487918	down	TMEM143	0.671287	0.00209619	down					SNRPA1	1.4459	0.000942171	down
MITD1	0.841516	0.000600421	down	TMEM145	-0.694743	0.00669019	up					SNUPN	-0.498978	0.00748886	up
MKS1	1.29042	0.000600421	down	TMEM14C	0.433321	0.0362354	down					SNX24	-0.477753	0.0163162	up
MLEC	0.984293	0.000600421	down	TMEM151A	-2.6079	0.00368046	up					SOAT1	0.590576	0.000942171	down
MLF1IP	0.621518	0.00238562	down	TMEM151B	-2.19656	0.0011911	up					SOCS2	-0.529822	0.0352681	up
MLH1	0.499147	0.00973903	down	TMEM161A	0.410667	0.046493	down					SOCS3	-0.828497	0.00842412	up
MLLT11	-0.417015	0.0377407	up	TMEM161B	0.675759	0.00209619	down					SOCS5	0.480684	0.0113988	down
MLLT4-AS1	0.893397	0.00446574	down	TMEM168	-0.690485	0.0011911	up					SOCS7	-0.485009	0.00929935	up
MLXIPL	1.49352	0.000600421	down	TMEM173	-0.517438	0.04865	up					SORD	0.574984	0.00353082	down
MMADHC	-0.443832	0.0195387	up	TMEM175	0.695792	0.00368046	down					SOS2	-0.402528	0.0384088	up
MMD	0.605567	0.00238562	down	TMEM180	-0.595331	0.00669019	up					SOSTDC1	-0.602261	0.0267682	up
MMP11	0.695636	0.00948357	down	TMEM181	0.48261	0.0127108	down					SOWAHA	0.600775	0.00296501	down
MMP24	-0.727424	0.0102372	up	TMEM184B	-0.591379	0.0011911	up					SOX2	-0.574828	0.00296501	up
MMRN2	-1.34532	0.0104897	up	TMEM194A	0.752546	0.0011911	down					SOX5	-0.852835	0.000942171	up
MMS19	0.935778	0.000600421	down	TMEM198	-0.843287	0.0011911	up					SP5	-1.3126	0.000942171	up
MMS22L	-0.669676	0.000600421	up	TMEM218	0.927974	0.0011911	down					SP6	-0.753913	0.0016789	up
MNAT1	-0.413786	0.0406858	up	TMEM22	-0.570575	0.00837251	up					SP9	-0.878735	0.000942171	up
MNX1	0.441784	0.0442111	down	TMEM231	0.579757	0.0175605	down					SPAG1	0.63484	0.000942171	down
MOB1A	-0.487523	0.0102372	up	TMEM242	-0.519712	0.00931403	up					SPAG16	0.486818	0.0136483	down
MOB3B	0.475674	0.0302965	down	TMEM31	-1.49561	0.00977047	up					SPATA18	0.760585	0.000942171	down
MOGS	-0.515779	0.00511749	up	TMEM35	-1.03347	0.018329	up					SPATA24	0.8158	0.0200966	down
MON1A	-0.544285	0.0164541	up	TMEM38A	1.14654	0.0011911	down					SPCS3	-0.465988	0.00656927	up
MORC4	0.834694	0.000600421	down	TMEM44	0.964478	0.0011911	down					SPEN	-0.570187	0.000942171	up
MORF4L2	-0.454971	0.0306251	up	TMEM55A	0.769556	0.0011911	down					SPHK1	-0.421826	0.0452242	up
MORN1	1.43495	0.000600421	down	TMEM59L	0.623339	0.00209619	down					SPICE1	-0.564254	0.000942171	up
MORN4	1.07134	0.000600421	down	TMEM63A	0.693808	0.0392985	down					SPIN2B	-0.582687	0.0326311	up
MPHOSPH10	-0.543878	0.00345842	up	TMEM70	-0.526061	0.0107125	up					SPINK2	1.22743	0.0404548	down
MPI	0.545902	0.00511749	down	TMEM8B	0.735221	0.0011911	down					SPINT1	-0.512184	0.0136483	up
MPND	0.456193	0.0424634	down	TMPRSS5	1.73551	0.0365148	down					SPIRE2	-0.438669	0.0384088	up
MPST	-0.599691	0.00310903	up	TMSB15A	-0.645236	0.00433848	up					SPOP	-0.442618	0.0117637	up
MRC2	1.52267	0.000600421	down	TMTC4	0.475472	0.0282108	down					SPOPL	0.874607	0.000942171	down
MREG	0.503156	0.0260163	down	TMX3	0.497913	0.0111658	down					SPP1	-1.42234	0.00561853	up
MRM1	0.778336	0.00805791	down	TNC	0.758805	0.0011911	down					SPPL2B	0.391736	0.0446915	down
MRPL1	-0.699897	0.000600421	up	TNFAIP2	-0.829999	0.0402761	up					SPRED1	0.662853	0.000942171	down
MRPL19	-0.453741	0.0201313	up	TNFRSF13C	0.821912	0.0367923	down					SRCAP	-0.443219	0.0113988	up
MRPL21	0.465387	0.0260163	down	TNIK	0.604964	0.0224899	down					SRP9	0.525083	0.000942171	down
MRPL33	-0.537087	0.0107288	up	TNKS2	0.549312	0.00433848	down					SRRM3	0.622128	0.0214643	down
MRPL38	0.609842	0.00155856	down	TNS1	-0.551839	0.0191296	up					SRSF4	-0.408794	0.0227317	up
MRPL50	-0.827745	0.000600421	up	TOP2B	0.565204	0.00368046	down					SRSF8	0.544293	0.0016789	down
MRPL51	-0.445655	0.0201313	up	TOR2A	-0.502562	0.040109	up					SSPO	0.487254	0.0375041	down
MRPL52	-0.418873	0.0455521	up	TOX	-1.13336	0.0159432	up					ST6GALNAC4	0.470727	0.0259294	down
MRPL9	0.731703	0.000600421	down	TP53INP1	0.527729	0.00782739	down					STAC	1.0196	0.000942171	down
MRPS10	-0.419659	0.0329252	up	TP53INP2	-0.434622	0.0457915	up					STAC2	-0.737555	0.0251388	up
MRPS17	-0.597735	0.00833051	up	TPD52	-0.785859	0.0011911	up					STAG3L4	0.500833	0.0217372	down
MRPS18A	0.613461	0.00310903	down	TPGS2	0.812441	0.0011911	down					STAT1	0.613627	0.000942171	down
MRPS21	-0.515581	0.0129411	up	TPH1	1.74704	0.00555538	down					STAT4	-0.621653	0.00842412	up
MRPS27	-0.423447	0.032455	up	TPRG1L	-0.51372	0.0235322	up					STAT5B	-0.463112	0.0113988	up
MRPS33	-0.408142	0.04437	up	TPT1-AS1	1.3321	0.00495398	down					STC1	-0.507644	0.00611486	up
MRPS34	0.409754	0.0382995	down	TPTE2P1	0.68316	0.0285462	down					STK10	0.506103	0.0109679	down
MSH5	1.05166	0.00275228	down	TRAF1	0.945721	0.00209619	down					STK32C	0.635659	0.0136483	down
MSH5-SAPCD1	1.49371	0.000600421	down	TRAF5	0.453642	0.0398333	down					STK33	0.474774	0.0191006	down
MSH6	-0.592831	0.00778789	up	TRAF6	-0.552259	0.00885447	up					STK35	0.629155	0.000942171	down
MSL1	-0.928362	0.000600421	up	TRERF1	-0.482863	0.0276184	up					STK38L	0.542569	0.0016789	down
MSL3P1	-0.65334	0.0201313	up	TRIAP1	0.816725	0.0011911	down					STOML2	0.398049	0.0309381	down
MSMO1	0.54131	0.00805791	down	TRIB2	0.462316	0.0374069	down					STOX1	0.755427	0.00701437	down
MSRA	-0.999888	0.00511749	up	TRIM14	-1.10073	0.0011911	up					STS	0.516364	0.00511008	down
MSTN	-0.729718	0.0282958	up	TRIM17	1.27719	0.0449429	down					STX1B	0.871626	0.00701437	down
MSTO1	0.450265	0.035253	down	TRIM45	0.795775	0.0011911	down					STX2	0.406043	0.0344048	down
MSX2	-0.551679	0.00110675	up	TRIM52	0.785185	0.0011911	down					STX3	0.405602	0.0281636	down
MTA1	0.756989	0.000600421	down	TRIM58	-0.457568	0.0459655	up					STX5	0.50308	0.00611486	down
MTAP	0.636079	0.000600421	down	TRIM66	0.909421	0.0011911	down					STX8	0.437126	0.0328966	down
MTFMT	0.690419	0.00275228	down	TRIM68	-0.466269	0.0353858	up					STXBP2	0.40556	0.0306451	down
MTG1	1.2877	0.000600421	down	TRIM74	1.38749	0.0171929	down					STYK1	-0.649137	0.00883331	up
MTHFD1L	0.576782	0.0135895	down	TRIP4	0.507317	0.04158	down					STYX	-0.520398	0.00511008	up
MTHFD2	-0.502565	0.00948357	up	TRMT61B	0.79365	0.0011911	down					SUGP2	-0.419361	0.0229905	up
MTHFD2L	-3.10426	0.000600421	up	TRMU	-0.440772	0.0392985	up					SULF1	-0.748277	0.000942171	up
MTIF2	0.493738	0.0131639	down	TRNP1	0.828039	0.0011911	down					SUMF2	0.543438	0.0016789	down
MTMR1	-0.515583	0.00778789	up	TRPC4	-1.49765	0.00725279	up					SUN2	-0.439788	0.0156281	up
MTOR	0.578504	0.00413507	down	TRPM4	0.680427	0.0011911	down					SURF1	0.999699	0.000942171	down
MTSS1L	-0.626321	0.000600421	up	TRPV6	-1.36653	0.00837251	up					SUSD2	-0.84011	0.00748886	up
MTUS1	0.748865	0.000600421	down	TSC1	0.434755	0.0374069	down					SUSD4	-0.637748	0.0384088	up
MUC20	-1.506	0.000600421	up	TSC22D2	0.611612	0.0011911	down					SWAP70	-0.722392	0.000942171	up
MUL1	-0.544125	0.00694298	up	TSC22D3	0.540101	0.00977047	down					SYNGR1	0.560569	0.0166523	down
MUM1L1	-0.602836	0.0317393	up	TSC22D4	-0.501528	0.0195232	up					SYNGR3	0.468452	0.0499422	down
MUS81	0.624163	0.00345842	down	TSHZ2	0.49434	0.0412918	down					SYNJ1	-0.442758	0.0124921	up
MUT	-0.516146	0.00511749	up	TSKU	-0.704475	0.0011911	up					SYNM	-0.486306	0.0109679	up
MVD	0.519941	0.0223238	down	TSNAXIP1	1.48247	0.00209619	down					SYP	-0.502297	0.0159749	up
MXD1	-0.749389	0.000600421	up	TSPAN10	1.04108	0.00293381	down					SYT1	-0.718007	0.000942171	up
MXRA7	0.496389	0.0109738	down	TSPAN11	0.523165	0.0344198	down					SYT11	-0.400118	0.0352681	up
MYADM	-0.532316	0.00511749	up	TSPAN12	0.492851	0.0171929	down					SYT13	-0.982601	0.0016789	up
MYEF2	-0.595404	0.00196772	up	TSTA3	0.61344	0.00209619	down					SYT6	-0.991996	0.000942171	up
MYEOV2	-0.433419	0.0377407	up	TTC12	1.07411	0.0011911	down					SYTL1	0.654849	0.00459427	down
MYH14	0.559244	0.00574933	down	TTC3	0.463828	0.0191296	down					SYTL4	-0.470978	0.0223766	up
MYH15	-1.20643	0.000600421	up	TTF2	0.694796	0.0011911	down					TAF12	1.09827	0.000942171	down
MYH9	0.502512	0.00995302	down	TTL	0.494892	0.018329	down					TAF15	0.726689	0.000942171	down
MYLK	0.785588	0.000600421	down	TTYH2	0.649751	0.00433848	down					TAF4	-0.45389	0.019744	up
MYNN	-0.496828	0.0157797	up	TUBG2	0.535117	0.0228159	down					TAF7L	0.652356	0.000942171	down
MYO10	0.505698	0.0109738	down	TUBGCP6	0.652642	0.0011911	down					TAGLN2	0.511268	0.00353082	down
MYO15B	1.65589	0.00833051	down	TUG1	0.448236	0.0322908	down					TAPT1	-0.392987	0.0435279	up
MYO18A	0.900226	0.000600421	down	TXLNA	-0.412398	0.0477936	up					TARS2	0.362696	0.0489525	down
MYO19	1.18309	0.000600421	down	TXNDC9	0.446312	0.0402761	down					TAS1R3	-1.53763	0.0306451	up
MYO1C	0.689567	0.000600421	down	TXNRD1	0.490326	0.0163895	down					TBC1D16	0.421244	0.0352681	down
MYO1D	0.451268	0.0209715	down	U2AF1	1.50908	0.0011911	down					TBC1D2	-0.853202	0.0166523	up
MYO1G	-2.58007	0.0107288	up	U2AF2	-0.876309	0.0011911	up					TBC1D22A	0.464476	0.0188081	down
MYO5A	0.869985	0.000600421	down	UBAC1	0.429721	0.0484436	down					TBC1D25	-0.415708	0.0401366	up
MYO5B	0.85868	0.000600421	down	UBE2D1	0.627349	0.00368046	down					TBCD	0.715408	0.000942171	down
MYO5C	0.884723	0.000600421	down	UBE2E2	0.824787	0.0011911	down					TCEA2	0.645623	0.0016789	down
MYO9B	0.614233	0.00110675	down	UBE2E3	-0.635608	0.0011911	up					TCEAL7	0.598768	0.00296501	down
MYOM2	1.79802	0.000600421	down	UBE2G2	0.422092	0.0389972	down					TCEANC	-0.800808	0.00842412	up
MYOT	1.63382	0.0393469	down	UBE2L6	-0.64003	0.00837251	up					TCF7L2	-0.678585	0.000942171	up
MYSM1	0.448598	0.0237332	down	UBE2Q2P1	0.608591	0.0288086	down					TCFL5	0.636187	0.00409561	down
MYT1	1.44216	0.000600421	down	UBE2QL1	-0.529673	0.0389972	up					TCP10L	-0.719821	0.0484424	up
MZT2A	0.584921	0.00310903	down	UBE2W	0.505259	0.0148562	down					TCTA	0.702644	0.000942171	down
NAA10	0.739466	0.000600421	down	UBE3A	0.459652	0.0231529	down					TCTEX1D2	0.851226	0.000942171	down
NAA25	0.537335	0.00413507	down	UBE3B	0.436253	0.0376763	down					TCTN1	0.79462	0.000942171	down
NAA38	-0.636699	0.00110675	up	UBLCP1	1.35148	0.0011911	down					TDP1	0.451184	0.0191006	down
NAA40	0.736787	0.000600421	down	UBR7	-0.443937	0.0436938	up					TEAD1	-0.396077	0.032095	up
NACC1	-1.02831	0.000600421	up	UBXN11	0.505402	0.0332374	down					TECTA	-1.04838	0.000942171	up
NACC2	0.677982	0.00155856	down	UFSP2	0.72351	0.00433848	down					TEFM	0.449175	0.0426696	down
NADSYN1	1.22908	0.000600421	down	UGGT2	0.677449	0.0011911	down					TEKT4P2	0.469842	0.017005	down
NAE1	0.384998	0.0482098	down	UGT8	-1.02	0.0011911	up					TERF2IP	0.410557	0.0253576	down
NAGA	0.47316	0.0178467	down	UHMK1	-0.447642	0.0300958	up					TERT	0.878625	0.00409561	down
NAGK	0.698752	0.00155856	down	ULBP2	-0.584252	0.0159432	up					TEX261	0.739478	0.000942171	down
NAGLU	1.30475	0.000600421	down	UNC13B	0.42692	0.0362354	down					TFAP2A	-0.545499	0.0016789	up
NALCN	0.616379	0.00995302	down	UNC5A	-1.3369	0.00209619	up					TFAP2C	-0.546829	0.00748886	up
NAP1L1	-0.431625	0.0363537	up	UNC5C	0.443253	0.0459655	down					TGDS	0.619896	0.000942171	down
NAPRT1	1.45339	0.000600421	down	UNC5CL	-0.99404	0.00209619	up					THBS1	-1.04785	0.000942171	up
NARG2	-0.527997	0.00541845	up	UNK	0.60071	0.0135921	down					THEM4	0.585443	0.0016789	down
NAV2	0.559344	0.00948357	down	UPK3BL	0.621383	0.0123727	down					THNSL1	-0.653707	0.000942171	up
NBEAL2	0.665878	0.000600421	down	URM1	0.662423	0.00209619	down					THSD4	-0.538197	0.00701437	up
NBPF1	0.539904	0.00724162	down	USH1G	-0.717083	0.0273088	up					TIAM1	-0.728398	0.000942171	up
NBPF15	0.494174	0.00995302	down	USP32P1	0.69707	0.0372591	down					TIMM8A	0.42677	0.0467201	down
NBPF16	1.63481	0.000600421	down	USP32P2	0.756813	0.0011911	down					TIMMDC1	0.68424	0.000942171	down
NBPF3	0.49862	0.0176123	down	USP40	0.513303	0.0152309	down					TIMP3	0.549379	0.00296501	down
NCALD	-1.03401	0.000600421	up	USP43	0.654562	0.0303979	down					TK2	1.01908	0.000942171	down
NCAPH	0.942958	0.000600421	down	USP46	0.413604	0.0466859	down					TLE3	-0.433876	0.0172981	up
NCKAP1	-0.806446	0.000600421	up	UST	0.532458	0.00669019	down					TLR1	-1.20525	0.00296501	up
NCKIPSD	-0.488947	0.0126988	up	VAMP2	1.01633	0.0011911	down					TLR10	-2.35087	0.00296501	up
NCOA5	-0.47631	0.0195387	up	VAMP3	-0.55198	0.00433848	up					TLX3	-0.798041	0.0233133	up
NCOA6	-0.595742	0.00196772	up	VANGL1	-0.606105	0.00209619	up					TM6SF1	0.605649	0.00883331	down
NCOR2	0.545803	0.00541845	down	VARS	0.44344	0.0276184	down					TM9SF1	0.426727	0.019744	down
NDC80	-0.43298	0.0355397	up	VEGFA	0.771239	0.0011911	down					TMBIM4	0.533053	0.00409561	down
NDNF	0.538307	0.0174045	down	VGF	-1.19946	0.0431632	up					TMC7	0.538994	0.0176412	down
NDNL2	-0.488075	0.0382995	up	VGLL4	1.09897	0.0011911	down					TMCO4	0.739927	0.0016789	down
NDUFA10	0.753381	0.000600421	down	VIM	0.570671	0.00433848	down					TMED5	0.792293	0.000942171	down
NDUFA13	-0.398685	0.0397131	up	VLDLR	0.5566	0.00977047	down					TMED7	0.630887	0.000942171	down
NDUFA3	-0.459967	0.0253106	up	VMAC	1.11878	0.0011911	down					TMEFF1	0.943893	0.0132967	down
NDUFA5	-0.549813	0.00446574	up	VPS13A	0.5027	0.011546	down					TMEFF2	-0.713107	0.0105846	up
NDUFA7	0.441209	0.0304664	down	VPS52	0.437663	0.0322908	down					TMEM106C	0.488959	0.00459427	down
NDUFB11	-0.452601	0.0221158	up	VRK3	0.744692	0.0011911	down					TMEM107	0.824849	0.000942171	down
NDUFB4	-0.393867	0.0483316	up	VWCE	0.784305	0.0447632	down					TMEM116	0.626084	0.0105846	down
NDUFB8	0.447738	0.0267706	down	VWDE	0.661859	0.00293381	down					TMEM120B	0.50386	0.0253576	down
NDUFC2	-0.40474	0.0406858	up	WARS2	-0.66643	0.00209619	up					TMEM123	-0.608462	0.000942171	up
NDUFS4	-0.551873	0.00805791	up	WASF2	-0.422274	0.0344198	up					TMEM129	0.505443	0.00842412	down
[truncated: 1,520 more rows]

## Sheet: S4
PCR primers
Primer or gene designation	Primer sequence (5'-3')
1 Validation set of RT-PCR primers for U2AF35-dependent exons
PKM2	CAGTGATGTGGCCAATGCAG
	TACCAGTGCCACGTTACAGC
RBM39	CTCTTCCCGAACACGAGCAC
	TACGTTCTTCATGGCCGTTG
ITGB3BP	GAGGGCAGTAGAGAGCTTGA
	CCTCTCCATGTTGGCTTACA
ZFAND1	GAGAGATGGCGGAGTTGG
	TTGAAAGAGCATGGGTAAGA
CD46	CTGTGATTGTTATTGCCATAG
	ATACCCAAATTCATACAAGTT
MPI	TCTTTGGGGAGCTTTTGCTAC
	GTGGGTGTGCTGGCTATTACT
GNAS	TCCTGCATGTTAATGGGTTTA
	GGGGGCACCAGGTTGCTCAT
CD47	TCAGAAGACTATACAACCTCC
	GTAAGGGTCTCATAGGTGACA
FAM60A	GGAAAGCGGAATCTACACCT
	CAGCCCTCTATACTTCGGTA
MTHFD2	GCGGTCTATGGCTGCGACTT
	GCAGGATTCTCGCCAACCAG
DMKN	CGGAGGAAATGGACATAAA
	GAAACCCAGCTTGGATTTA
RPAIN	CAACCTGAGAATCACAAGC
	GACCAAGAACAGATGTCGGA
PFN2	ACATCCGGACAAAGAGTCAAG
R1	CCCAATTTCAAGGTATCATGC
R2	ACAAGGCCCAAACAATAGAAG
C1ORF124	TGAAATGATACATGCCTATT
	AGTTTCCCAGGTGAAGGTAA
MRPL52	TGGCTGCTTTAGGGACTGTT
	TCCCTGCTGTAGTCGCCACT
CREBZF	CAAGGATAAGGTGTCGGTGGA
	CCGTCTCTTCTGCCCCAACA
NAP1L1	ATGATCCAGACTATGACCCA
	AGGCTTGTCAAATGATGTAAA
LAMP2	TTCAGCCTTTCAATGTGACA
R1 (B)	ACCAAAGTCAGGCAACTAAT
R2 (A)	TAAGCCAGCAACACTAGAAT
R3 (C )	TAGCCAATGGAAACGTAA
NIN	TGGAGAAACACACTCTTGAG
	GATCCATTTAATGTCCCTAA
SRSF10	TCTTCACGCTATGATGATTAT
R1	CATATCTTGAGCCAGACTTAT
R2	ACCCTTTGGTCGCTTGAA
CENPN	GCCAAACCAGTACAAACCTAC
R1	CCTTTCATGTTCACTAATTGC
R2	CATGAATGATCCTTGAATCCA
TAF5L	CCCCAGCAATATGAAGTACA
R1	AGGGAAACTAGGAAGTCCAT
R2	CTGCATTATCATCCTCATCA
MADD	GCAGCCCCATTCGTACTTCT
	CTGGTCCATACCCATCCCTT
TFIP11	CCTGAGTTTGAGCCCTATG
	TTCTTAGATCCCAGATTCTT
ABI1	TATGGAGCGCCCTGTAAGG
	GTTCTTGCAGGCTGGTTATT
MAPK8IP3	ACACCGACTCCCTGTACCA
	TTTCCAGTAGCAGATTCCC
TPM3	TGAGAGATCGGTAGCCAAG
	GCAGCCTTCCAGTTAAAGA
TPM1	CTGGTCATCATTGAGAGCGA
	CTGTCTTCCTTCTGCGAGTA
TPM2	GGTGATCCTGGAAGGAGAG
	CTCCTCCAACAGTTTGATCT
L3MBTL3	TTGGAGCCCTGGAAGTTATT
	TCTACGTTGCCATACTGACA
FAM13B	CAGGAGGTCAGAGTGTTGGT
	CAAGGGGTGATGATTCATTC
GOLGA4	ACCACCGTACTGAAGTTCC
	TCACCATTTCTCCACTGATA
FYN	CTTCATGATCTGCGCTTCCT
FYN-B	GCCGCCTAGTAGTTCCCTGT
FYN-T	AGATGCTTGGGAAGTTGCAC
SF1	TCCGCCCAGCAGCAGTATG
R1	GCCAGCGTGTTCCGATTCC
R2	GCTGGAGGCATCCCGAAGG
PHF19	GCCGCTGAATGAGATCCTC
R1	TCCCGTTATTCCCGACACC
R2	GCCGCAGTAGCAGTAGCAT
R3HDM1	AGCAGCAAAAGCATAGGCA
	AGAGGTGGCTGTGGAGGTC
CXORF57	CCTAAGCTGCTTTACCTCA
	CTTGATGCCGTTTACCATT
PHF14	GCCCAAGGCTGAAGATTTA
R1	GGCAACTTTTTGCAGTGACA
R2	TTCCTGACATATCCATCCG
PHF17	CAAGGTGTCACACATTCCCA
R1	ATGAGTTTACCAGCCCATAA
R2	TGCACACAGACCGTTTAATC
STX16	TTTCTTGTTGTTGCGGAATA
	GCCTGACACCAGTGCCATAC
INO80C	GACCAGGGGAAGACTCGGAG
	TTAAATGGCAAAGGTTTGGC
VAMP1	GTGTGAACGTGGACAAGGTC
	GGTTCTTCTCCAGCGGTGAC
SRSF1	GAGATGGCACTGGTGTCGTG
	GTGAGCCCTCTCCAATCCAA
KAT2A	CCGCTACGAAACCACTCAT
	CCCAGATTGGAGAGTTTGC
KAT2B	GCCAAGAAACCCCGAGTTA
	TCAAAGACGAGCCGTGTGA
FUZ	CTCTGCGAGGACCGAGAACA
	GATGCCCACCTCAGATGACA
HMGN3	GGAAGAAGGAGGAAAAGCAG
	AAAAACACCACAGTATGCAC
CRK	TCCAGTCCCTTACGTCGAGA
	GTGACCTCGTTTGCCATTAC
FDXR	AGATCCACTTGCAGGTTGCT
	GGTGTTGGGCCGTGTAGAAG
PDLIM4	CCGGGACTGCAGAGTCGACC
	ACACCGCCACCACGTCGTA
ADD1	AATCTGGACGAGGCTAGAGA
	TAACATTGGGAAGCCGAGTG
DCAF6	GAAAGCCCTCATTCTACTCC
	GCAAACTTAAAACTGGTTCA
NT5C3	GATCCCGCGCTTCCGAGACT
	GCAGCTCCTCCTTTGATAAG
CLASP1	TGAATGCCATGAGAGTTCTG
	TACATCCCATACGGCTCATA
GANAB	ATAGAATTCGGCTTTCTGTCTCTGGTCGT
	ATATCTAGAACTTGCCTTGTCGCCATCC
OS9	AGGAGTCAGAGCGGGATCG
	CTCATCAGTCAGCCAACGTG
RNF41	AGGGGGATGTTGACGAAGAT
	GTTCCGCATGATCCGAGGTA
GK5	AAAAGGTTCTGTATATGCCAC
	GGCAACTATTGGTATAGGCAC
PICALM	TAACTGGGGGATCTAACTGG
	GCCTGTTGGTGTAGTAGCAG
TSC2	TTTTGATGACACCCCCGAGA
	GGACAGCCGTGAAGTTGGA
FAM3A	GCATTGTGGTCCTAGTCGTC
	CAGGCCACACTTGTACTTCC
PLOD2	CTCTTTGCCGAAATGCTAGA
	AAATCTGCCAGAGGTCATTG
TERF1	GCAGCGGCAAAAGTAGTAGA
	TTGTTGCTGGGTTCCATGTT
RPS24	CTCAAGAAAGCAACGAAAGG
	GTTCTTGCGAAAAATCCACA
EIF4G3	CAACCTCAAACCCGTTCTC
	AGGACTGCTGTTCGGGATG
GSK3B	AATCAGAGAAATGAACCCAAA
	CTTCCAGTGGTGTTAGTCGG
FLNB	GTGAAGGATGTTGTGGACC
	CGAGGAATCTCTTCATCAGC
DEPDC1-F	ATTCAGAACAATCGCAGATTA
DEPDC1-R-EI	CCCATTATGTCATTAGCACTC
DEPDC1-R-ES	GACTCATTCGGGAAATCATAC
UPF3B	GAAAGGGACAAATTAAAGGAT
	CCCACTGGCTCTTTCATCACT
STAU1	AGTTTATTAACCACTTAACCTC
	ACCTCCTCTCATGTTGTAGT
HDAC7	CCCAATGACAGCGAGCACG
	GGCAGGAAGAGGGGAGTGTG
CRAMP1L	TCCCTAGACCATCGGAAAAC
	CACCCGTCACCTCGTCTGAA
YIPF1	ACTGGGCTGGACCGAAACC
	CTGCCATTCGGCCAGTGAG
CD59	AGGCTGGAAGAGGATCTTG
	AGAAGACAGCCAGGACGAG
EHMT2	CCAAGAAGAAATGGCGAAA
	TCTCAGTGGCCATGCACTT
ACOX1	GCAGCCAGCGTTATGAGGT
	GTGGTTTCCAAGCCTCGAA
2 IgM primers
Murine IgM-F	AAACCTGGCAACCTATGAA
Murine IgM-Rm	CAGCCCCACAACCATACTA
Murine IgM-Rs	GTGCCGCCTGTGTCAGACA
3 Cloning primers
SF1 HindIII	ATTAAGCTTCACCCCCTCCCTCTGGTCCT
SF1 XbaI	TATTCTAGAGCTCCCCTCTCCTTGGTAAG
PFN2-EcoRI	ATCGAATTCGGGAAGGTTTCTTTACCAA
PFN2-XbaI	ATCTCTAGACCCCCAATTTCAAGGTATCA
GANAB-EcoRI	ATAGAATTCGGCTTTCTGTCTCTGGTCGT
GANAB-XbaI	ATATCTAGAACTTGCCTTGTCGCCATCC
4 Splice-switching oligoribonucleotides
SSOa	GGGCAAUGGUCUGAAAUACAA
SSOb	UGAAUCAAGAUGGUCUGCGGG

## Sheet: S5
Start, terminal and internal exons in depletion experiments
Experiment	mRNA	Exon usage	Start exons	Terminal exons	Internal exons	Chi-square (p-value)	Data source
hnRNP C (-) versus untreated HeLa cells (R1)	Poly(A)-selected/RNASeq	down	2929	316	5707	4,367 (<0.0001)	(Zarnack et al. 2013)
		up	94	2522	4453
hnRNP C (-) versus untreated HeLa cells (R2)	Poly(A)-selected/RNASeq	down	792	127	876	448 (<0.0001)	(Zarnack et al. 2013)
		up	34	208	403
HOXA1 (-) versus controls	Poly(A)-selected/RNASeq	down	11	54	112	1.5 (0.5)	(Trapnell et al. 2012)
(3 replicas each)		up	18	60	115
hnRNP I (-) versus controls	Affymetrix microarrays	down	ND	21	146	2.5 (0.1)	(Llorian et al. 2010)
	32/219 total	up	ND	10	32
AFF3 versus untreated	Poly(A)-selected/RNASeq	down	1	5	16	14.95 (<0.001)	(Luo et al. 2012)
(3 replicas each)		up	1	32	11
AFF4 (-)	Poly(A)-selected/RNASeq	down	4	7	20	6.1 (0.05)	(Luo et al. 2012)
		up	0	14	25
U2AF35 (-)	rRNA depletion	down	110	4	23	294 (<10-16)	This study
		up	1	200	14
Data source
Llorian M, Schwartz S, Clark TA, Hollander D, Tan LY, Spellman R, Gordon A, Schweitzer AC, de la Grange P, Ast G, et al. (2010) Position-dependent alternative splicing activity revealed by global profiling of alternative splicing events regulated by PTB. Nat Struct Mol Biol 17:1114-1123
Luo Z, Lin C, Guest E, Garrett AS, Mohaghegh N, Swanson S, Marshall S, Florens L, Washburn MP, Shilatifard A (2012) The super elongation complex family of RNA polymerase II elongation factors: gene target specificity and transcriptional output. Mol Cell Biol 32:2608-2617
Trapnell C, Hendrickson DG, Sauvageau M, Goff L, Rinn JL, Pachter L (2012) Differential analysis of gene regulation at transcript resolution with RNA-seq. Nat Biotechnol 31:46-53
Zarnack K, Konig J, Tajnik M, Martincorena I, Eustermann S, Stevant I, Reyes A, Anders S, Luscombe NM, Ule J (2013) Direct competition between hnRNP C and U2AF65 protects the transcriptome from the exonization of Alu elements. Cell 152:453-466
Katz Y, Wang ET, Airoldi EM & Burge CB (2010) Analysis and design of RNA sequencing experiments for identifying isoform regulation. Nat Methods 7, 1009-1015.
DEXSeq analysis of hnRNP A1, hnRNP A2B1, hnRNP H1, hnRNP F, hnRNP M and hnRNP U data identified only a small number of differentially used exons.

## Sheet: S6
List of APA sites influenced by U2AF35 depletion by APA category
U2AF35-sensitive tandem 3'UTR APAs (APA type I)	APA site upregulated in ab-	U2AF35-sensitive transcripts with intronic APA sites (type II)	APA site upregulated in ab-	Competing 5'ss	Maximum entropy score	U2AF35-sensitive alternative 3'ss APA (type III)	APA site upregulated in ab-	3'ss upstream of proximal APA site	Shapiro and Senapathy score	3'ss upstream of distal APA site	Shapiro and Senapathy score	the first 3'ss downstream of proximal 3'ss	Shapiro and Senapathy score
PEX16	Distal	ERBB3	Proximal	CCGGTCAGT	7.53	LAMP2	Distal	TTTCTCACCTACAGC	85.87	TTCTCCACATCTAGC	76.34	TTCTCCACATCTAGC	76.34
GSTM3	Distal	NF1	Proximal	TAGGTATAT	4.89	PAFAH1B2	Distal	CCACTGTGCCCCAGG	77.43	TCTTAATGTTTCAGA	86.1	TCTTAATGTTTCAGA	86.1
DCUN1D5	Distal	GPSM1	Proximal	AGGGTGAGT	9.25	GLS	Distal	GCTTGAACAACTAGC	59.45	TGCTACGTGTTTAGG	75.83	TCTTTTCTTCACAGG	96.15
PSMA5	Distal	TUBGCP5	Proximal	ATTGTGAGT	7.35	LEPROTL1	Distal	TCTTATTTCCATAGA	82.96	TTTCTGTTTTCTAGA	88.55	TTTCTGTTTTCTAGA	88.55
TPR	Distal	FKBP1A	Proximal	TGGGTAAGG	9.08	ZNF226	Distal	TTTTTGTATTTCAGA	95.45	CTTTGTCCTTACAGG	95.09	CTTTGTCCTTACAGG	95.09
OXNAD1	Distal	INF2	Proximal	GCGGTGAGT	10.49	MTERFD2	Distal	TTTGTGTCTTCCAGT	90.12	CTTTATTTTTTTAGG	93.2	TTTGTTTTCTCCAGC	92.14
PLRG1	Distal	ELK4	Proximal	CAGGTAGCT	6.52	DTNA	Distal	TTATATCATTTCAGC	85.4	CAATCTTTCTGTAGG	84.32	CATTGTCTCTCCAGA	87.29
HNRNPDL	Distal	FAM125B	Proximal	CAGGTGAGG	10.07	RPL28	Distal	TCCCCCGCCCCCAGG	78.08	TCCTCTGTTCACAGG	88.94	TCCTCTGTTCACAGG	88.94
C16ORF53	Distal	BAX	Proximal	TGGGTGAGA	6.04	PVRL3	Distal	ACTGTTTCCATTAGA	75.08	GTTTGAATTTTTAGA	78.62	TTGTTACTTTACAGA	92.64
CHD1	Distal	MEF2BNB	Proximal	CAGGTAGCT	6.52	AGAP3	Distal	TTCGATATTTGCAGA	85.18	GTTTTCTCCTACAGT	88.76	GTTTTCTCTTCCAGT	91.08
HDAC2	Distal	WWP2	Proximal	AGGGTAGGT	8.1	C3ORF23	Distal	TTTTTTTTTTTAAGG	90.29	TTTCTATATAATAGG	83.42	ATGTTTTTTTCCAGG	98.81
SPAG9	Distal	HECTD2	Proximal	ACTGTAAGT	8.59	PHF14	Distal	ACTTTACTGTGTAGA	78.65	AATTTATTTCACAGG	89.97	TGTTTACCCTGCAGG	92.9
MORF4L2	Distal	HM13	Proximal	CAGGTCAGA	7.41	AZI2	Distal	TTTTGTTTTTTGAGA	84.5	TGTTTTCTTTTTAGC	87.92	AAAATTTATTTCAGT	75.35
LRPAP1	Distal	CNTLN	Proximal	AAAGTATGC	5.06	SARS	Distal	CTTTGTTTTGATAGG	89.3	CTCTTCCCTCCCAGG	88.65	TTCTTTATTCCTAGG	89.94
TIMM50	Distal	MICAL3	Proximal	CAGGTAGCC	7.13	ZNF559-ZNF117	Distal	ATTTTCACCAACAGG	86.37	TCCCTTTTCAACAGG	88.4	ACTGTTATTTTCAGG	90.13
DGAT1	Distal	ANKS6	Proximal	TGGGTCAGT	4.68	MRP56(SLC5A3)	Distal	CTGCTGCCTTGCAGG	87.9	TTATTTTATTGCAGG	99.16	ACAAACAAAAACAGC	51.28
SF3B3	Distal	RUFY3	Proximal	AAGGTAAAA	8.38	IP6K2	Distal	TTGTTTTTTTCCAGG	99.16	TCTCTCTCCTACAGG	91.19	TCACCCCCTTCCAGG	84.67
CPSF6	Distal	SNHG3	Proximal	TTGGTGAGT	9.27	AP1S2	Distal	TTTGTGCATTTTAGA	81.57	TTTTCCCTCCACAGG	90.77	TTTTCCCTCCACAGG	90.77
PRDM4	Distal	IGSF1	Proximal	CAGGTGGGT	8.56	UNK	Distal	TTTTTCTTTGCCAGT	91.85	CCCTTTCCCTGCAGG	89.62	GGCTCTCTCTGCAGG	87.95
NAA38	Distal	DIDO1	Proximal	AATGTATGT	5.87	SKP2	Distal	TTCTTCCTTTCCAGT	90.37	ATTATTGTTTACAGA	89.27	ATTATTGTTTACAGA	89.27
RPL13A	Distal	RPP30	Proximal	AGTGTGAGG	2.87	ILF3	Distal	TCCCCCTTTTGTAGG	82.81	ACTCTCTCTCCTAGG	81.36	GCCTCCCTGTTTAGG	78.52
UCK2	Distal	PRMT2	Proximal	GAAGTAAGT	9.82	POLR1D	Distal	AAATATGTGTGTAGA	66.29	CCTCCCCACCCCAGG	78.46	CTTTTTCTTATCAGG	96.4
CMPK1	Distal	PHF17	Proximal	AGGGTAATG	5.98	SEC22C	Distal	TGGTCTCATTTCAGT	81.92	TTGGTTTATTCCAGG	92.82	TTGGTTTATTCCAGG	92.82
ATP5L	Distal	ANKRA2	Proximal	ATTGTAAGT	8.54	c22orf39	Distal	TCTCATTTGCACAGC	81.61	AACTTTTTGGACAGG	83.41	AACTTTTTGGACAGG	83.41
PSMF1	Distal	PDCD2	Proximal	TGGGTAAGC	8.84	ATP2C1	Distal	ATTTTCTCTTGCAGA	93.35	GCTTACCGAGTTAGG	67.51	GCTTACCGAGTTAGG	67.51
MTCH2	Distal	NR2C1	Proximal	AAGGTAAAA	8.38	FAM122B	Distal	TGCTTTGTCTTCAGT	87.29	GTTGATATTTCTAGG	81.85	GTTGATATTTCTAGG	81.85
SNRPD3	Distal	SLC39A3	Proximal	AAGGTAAGG	10.51	MTERFD2	Distal	TTTGTGTCTTCCAGT	90.12	CTTTATTTTTTTAGG	93.2	TTTGTTTTCTCCAGC	92.14
MAP2	Proximal	COQ4	Proximal	ACGGTAAGG	10.38	H2AFV	Distal	AAATTTCATTCTAGG	80.63	TTATTTCTTGTTAGA	86.22	TTATTTCTTGTTAGA	86.22
PGP	Proximal	PYGL	Proximal	CAAGTATTC	-1.42	DMKN	Proximal	GTTTCTTTGCCCAGG	91.97	TTTCTTTCTTCTAGG	93.13	CCTTTCATCCACAGA	83.64
ALG9	Proximal	ITPR3	Proximal	GGGGTAAGG	8.05	MFI2	Proximal	GCCTTTTAAATCAGA	76.97	GCGTTCGTCCCCAGC	76	TTCCTGCTTCCCAGG	89.22
MKI67	Proximal	SLIT2	Proximal	ACTGTAAGT	8.59	DCBLD1	Proximal	TCTTGTGGTTTCAGA	86.77	TTTGTGTCCCTTAGG	84.94	TTTGTGTCCCTTAGG	84.94
		PPM1A	Proximal	AAGGTGGAT	3.2	SPECC1	Proximal	TTCTATTTTCACAGC	88.78	CCCTTCCCCTGCAGG	86.76	TCTTTGCCATGCAGA	87.85
		TMEM8B	Proximal	ACGGTATGC	8.56	ASCC3	Proximal	GCTACTTTTTCCTAG	58.67	TTTTTATATTTTAGG	93.93	TTGTCTTTGAATAGT	76.68
		PHF19	Proximal	CGGGTGAGC	8.19	PVRL2	Proximal	CTCTCTCTCCTCAGA	83.46	CTCTCTACCTCCAGG	88.72	CCCTCTCCTTGCAGA	84.46
		PML	Proximal	TCGGTGAGT	11.11	NPM1	Proximal	TGGTTTAATTGCAGG	88.55	TTTTTTTTTTCCAGG	100	TTTTGTCTTAATAGG	90.27
		LARP1B	Proximal	CAGGTAACA	8.88	CDV3	Proximal	TAATCTTATTTCAGC	84.23	TTCTTTTCCCTTAGG	88.15	TTCTTTTCCCTTAGG	88.15
		EIF2B3	Proximal	AGGGTATGT	8.34	TAF9	Proximal	CAAATGATCTAAAGT	60.1	TCCCTGCCTTCTAGG	82.26	TAAATCTCTTTTAGA	77.8
		HPS1	Proximal	CAGGTGAGG	10.07	RABGAP1L	Proximal	TTTTATTTTCGCAGA	93.74	TTCTTTTCTTTCAGT	92.82	TTGTTCTTCTGCAGA	92.26
		ZXDC	Proximal	TTGGTATGA	5.24	ANTXR1	Proximal	TCTCTTTCTTAAAGA	82.59	CAATTCTTTTCTAGG	87.19	TCTTGGCCCTGCAGT	83.07
		ASRGL1	Proximal	AAAGTAAGT	9.72	MSI2	Proximal	ATTTCACTTTGCAGA	89.75	TCCCTGCCCTGCAGA	81.46	TCTCTCCTGACCAGG	85.85
		ADAL	Proximal	TGGGTAAGG	9.08	MMD	Proximal	CATTCCTCCCCCAGT	78.8	TTCTCTGTTGACAGA	87.73	TTTTGTTTTTACAGG	99.14
		KIAA1841	Proximal	AAGGTGCCG	5.74	IQSEC2	Proximal	CTTCCTGGCCCCAGG	83.61	CTCCCCGCTTCCAGG	84.3	TCTCATCCCCACAGT	78.67
		GRAMD1A	Proximal	AAGGTGACG	7	CHM	Proximal	TGCTCGGTCTTTAGG	79.17	TCTTCCTTGGCCAGG	88.52	ATATTTCTTATTAGT	78.59
		PPAPDC1B	Proximal	CCTGTATGA	0.57	SRCIN1	Proximal	GCAATCTCTTTCAGG	84.78	TGTTTTTGTTCCAGG	99.43	TGTTTTTGTTCCAGG	99.43
		JMJD6	Proximal	CAGGTGACC	6.54	PRDM2	Proximal	TTCTTATTTTCTAGG	93.06	CTTTTTCTCCTCAGC	88.19	CTCTTCCTGCACAGC	81.25
		PPHLN1	Proximal	CAGGTAAAA	8.59	OBSL1	Proximal	TGTTTGGTCTGCAGA	87.56	TTCTTCCCCACCAGA	84.87	TCCCCACCCTGCAGA	78.05
		DIP2A	Proximal	CCTGTGAGT	7.21	KIF1B	Proximal	TTGTTTTTCCAAAGG	85.79	TTTGTCCCCCATAGG	83	TTCTTTTCATTCAGG	96.71
		PDK2	Proximal	ACAGTGGGT	2.99	SRSF10	Proximal	CTCTGTTTTGAAAGA	77.65	TTCTTTTATTTAAGA	85.38	TTCTTTTATTTAAGA	85.38
		DEF8	Proximal	CAGGTGGGC	8.07	ABCC5	Proximal	AAGCTGTTCTTTAGA	71.54	TCCTTCTTTTGCAGG	95.7	GTCTCTCCCTGTAGG	83.78
		THEM4	Proximal	AAGGTAAAT	8.88	NOVA1	Proximal	GTTCTTGTACAAAGA	72.53	TTTTTTAATTACAGG	100	TTTTTTAATTACAGG	100
		ZMYM3	Proximal	AAGGTGGGG	5.87	PPM1B	Proximal	AATCTTAAAAAAAGG	62.84	TTCTCTTCCTGTAGG	88.6	TTCTCTTCCTGTAGG	88.6
		ABCC5	Proximal	CCAGTAAGT	9.09	IFNAR1	Proximal	TCTTTAAAAACCAGT	72.52	TTTTTTTAAATTAGT	81.03	ATTTGTCTTAAAAGC	74.91
		IP6K2	Distal	AAGGTAAGT	11	NBL1	Proximal	TCCTTGCTTTACAGG	93.53	CTTGCCCTCTGCAGG	87.84	GTGCTCCGTTCTAGG	79.37
		AK2	Distal	CATGTAAAG	1	TMPO	Proximal	TTTTGCCTCTACAGG	94.37	TTCACTCCCAACAGT	78.16	AATGTTATTTCCAGA	83.56
		AP1S2	Distal	ATGGTAATT	6.49	RBMX	Proximal	CATTGACCCTGCAGG	84.03	TTTTCATTTTACAGA	94.57	TTTAACTTTTGCAGG	94.98
		PPP2R5C	Distal	CAGGTACTA	7.64	ATRN	Proximal	GTTCTCATTCATAGG	83.46	GTGGTTCTCCCAAGG	75.02	TTTTTCTGTCACAGA	91.85
		MSL1	Distal	CAAGTAAGG	7.66	CENPN	Proximal	TCTCTTTGACACAGG	88.39	TTTTTTAATTTCAGG	100	ATTTTCATTTCAAGG	87.08
		BCL11A	Distal	CTTGTGAGT	7.15
		CHRNA5	Distal	TCCGTATGT	5.87
		TAF5L	Distal	GAGGTATGA	8.55
		IGHM - IGM GENE	Distal	CTGGTAAAC	4.14
		FGFR1OP2	Distal	AATGTACAC	-2.47
		SLC6A15	Distal	AAAGTTAGT	4.24
		CAPRIN1	Distal	GAGGTAAGA	10.06
		MCPH1	Distal	GAAGTATGT	6.97
		TTC14	Distal	CAGGTGATT	5.95
		FBXO22	Distal	AAAGTATGT	6.93

## Sheet: S7
Alternative 3' splice sites influenced by U2AF35 depletion
Transcript	Coordinates (hg19)1
ALG9	chr11:111709101-111709122
ANKHD1	chr5:139916923-139916974
ANP32E	chr1:150195566-150195620
APTX	chr9:32987729-32987844
ARFIP2	chr11:6501653-6501693
ARHGAP8	chr22:45255560-45255611
ARMC8	chr3:137907243-137907297
ARMCX5-GPRASP2	chrX:101854634-101854640
ATP10D	chr4:47538703-47538748
ATPIF1	chr1:28564272-28564348
ATXN7L3	chr17:42273447-42273468
B4GALT3	chr1:161145864-161145885
BBS2	chr16:56532480-56532608
BTN2A3P	chr6:26426410-26426470
BUB3	chr10:124923336-124924563
C11orf61	chr11:124644714-124644870
CAND2	chr3:12851417-12851558
CASP8	chr2:202131184-202131210
CDV3	chr3:133306003-133306740
CENPV	chr17:16251999-16252647
CFLAR	chr2:202027719-202028558
CHD3	chr17:7797433-7797445
CHD4	chr12:6711320-6711341
CIRBP	chr19:1270866-1270927
CLINT1	chr5:157216521-157216575
CNOT3	chr19:54658996-54659047
COPA	chr1:160275360-160275388
COPS3	chr17:17171291-17171359
CREM	chr10:35500182-35500584
CTNNAL1	chr9:111705114-111705151
CYP2R1	chr11:14900753-14900989
DAB2IP	chr9:124534886-124534952
DAXX	chr6:33289685-33289785
DOCK1	chr10:128810496-128810559
DPH2	chr1:44436578-44436638
DYNLL1	chr12:120934205-120934219
DYRK1B	chr19:40317507-40317627
ENAH	chr1:225705008-225705692
ESYT1	chr12:56527864-56527894
EXTL2	chr1:101354384-101354420
FAM122B	chrX:133905384-133906313
FAM48A	chr13:37596454-37597181
FAM58A	chrX:152853852-152853912
FBXL19	chr16:30958051-30958158
FKBP1B	chr2:24285889-24285934
FMR1	chrX:147026425-147026464
GATAD2A	chr19:19611927-19611930
KIAA0430	chr16:15692881-15692974
KIAA1549	chr7:138522857-138522905
LMO7	chr13:76409288-76409369
MAGED4	chrX:51811320-51811359
MAGED4	chrX:51811269-51811359
MAGED4B	chrX:51928928-51928967
MAGED4B	chrX:51928928-51929018
MAP4	chr3:47894428-47894529
MAPKAPK2	chr1:206905383-206905920
MARK3	chr14:103934370-103934418
MATR3	chr5:138660985-138661025
MECR	chr1:29543197-29543324
MED24	chr17:38209888-38210021
MEF2C	chr5:88018646-88018742
MEIS3	chr19:47910685-47910823
METTL19	chr4:8451396-8451425
MLL3	chr7:151853359-151853431
MORF4L2	chrX:102933528-102933579
MTO1	chr6:74191752-74191763
MYL6B	chr12:56547593-56547657
NEO1	chr15:73528628-73528688
NEO1	chr15:73562351-73562399
NGFRAP1	chrX:102632391-102632438
NIF3L1	chr2:201756641-201756692
NPAS1	chr19:47544236-47544283
NUSAP1	chr15:41643189-41643231
PAFAH1B2	chr11:117038137-117046622
PDCD6IP	chr3:33870330-33870345
PHF14	chr7:11142113-11150977
PHKB	chr16:47497793-47497810
PON2	chr7:95041055-95041091
PORCN	chrX:48369683-48369754
PPIL2	chr22:22049683-22051036
PPT2	chr6:32121776-32121973
PRPF40A	chr2:153520481-153520493
PSIP1	chr9:15471229-15471309
PSMD11	chr17:30807771-30808329
PSMD11	chr17:30807771-30808326
PTBP2	chr1:97270341-97270356
RANBP10	chr16:67762414-67762504
RBM33	chr7:155503867-155503897
RBM6	chr3:50004631-50004903
RNF44	chr5:175959130-175959194
RPLP0	chr12:120638634-120638693
RPS6KA4	chr11:64129324-64129379
SCARF2	chr22:20783627-20783642
SDF4	chr1:1153068-153184
SEC22C	chr3:42590149-42594940
SECISBP2	chr9:91940342-91940463
SECISBP2	chr9:91949437-91949551
SECISBP2	chr9:91949475-91949551
SERF2	chr15:44085885-44085908
SETD5	chr3:9475961-9476018
SF1	chr11:64532990-64533627
SGSM2	chr17:2282726-2283559
SKIV2L	chr6:31936400-31936463
SKP2	chr5:36181920-36183942
SLC35C2	chr20:44986341-44986412
SLC35C2	chr20:44983880-44983918
SLTM	chr15:59192082-59192136
SMARCA1	chrX:128581210-128581278
SMCR7L	chr22:39908237-39908323
SMPD4	chr2:130914248-130914386
SMTN	chr22:31484440-31484499
SNX13	chr7:17861271-17861304
SPAG5	chr17:26919492-26920084
STARD9	chr15:42986658-42986726
STAU1	chr20:47741124-47741142
SULT1A1	chr16:28620180-28620211
TBC1D7	chr6:13327138-13327195
TEX2	chr17:62232321-62232327
TGFBR1	chr9:101894779-101894791
TMEM120A	chr7:75616541-75616603
TMEM54	chr1:33361245-33361344
TMEM63B	chr6:44102157-44102298
TNPO2	chr19:12812961-12812991
TOPBP1	chr3:133371458-133371473
TRMU	chr22:46746188-46746243
TROAP	chr12:49717938-49719284
TTK	chr6:80715547-80715559
UBR5	chr8:103311724-103311775
VARS2	chr6:30890159-30890227
VPS13D	chr1:12316333-12316390
YY1AP1	chr1:155638508-155638568
ZCCHC11	chr1:52902647-52902650
ZDHHC4	chr7:6618132-6618197
ZNF197	chr3:44670557-44670566
ZNF37A	chr10:38384286-38384466
ZNF544	chr19:58758077-58758112
ZNF584	chr19:58921308-58921373
ZWILCH	chr15:66801084-66801179
1 genomic coordinates for segments between alternative 3'ss

[truncated: 4 more sheets: S8, S9, S10, S11]
